# Supplementary material for: Crystal structure of cyclo­hexyl­ammonium thio­cyanate
Source: Acta Crystallogr E Crystallogr Commun. 2015 Jan 1;71(Pt 1):o62–3. doi: 10.1107/S2056989014027297 (PMC4331923; doi:10.1107/S2056989014027297)
Supplement: Supplementary file 1 [file e-71-00o62-sup1.cif]

##############################################################################
#                                                                            #
# This CIF contains the data in a paper accepted for publication in          #
# Acta Crystallographica Section E. It conforms to the requirements of       #
# Notes for Authors for Acta Crystallographica Section E, and has been       #
# peer reviewed under the auspices of the IUCr Commission on Journals.       #
#                                                                            #
# Full details of the Crystallographic Information File format               #
# are given in the paper "The Crystallographic Information File (CIF):       #
# a New Standard Archive File for Crystallography" by S. R. Hall, F. H.      #
# Allen and I. D. Brown [Acta Cryst. (1991), A47, 655-685].                  #
#                                                                            #
# The current version of the core CIF dictionary is obtainable from          #
# ftp://ftp.iucr.org/pub/cif_core.dic.                                       #
#                                                                            #
# Software is freely available for graphical display of the structure(s)     #
# in this CIF. For information consult the CIF software page                 #
# http://www.iucr.org/resources/cif/software.                                #
#                                                                            #
# This file may be used for bona fide research purposes within the           #
# scientific community so long as proper attribution is given to the journal # 
# article from which it was obtained.                                        #
#                                                                            #
##############################################################################
data_I
_database_code_depnum_ccdc_archive 'CCDC 1039130'
_audit_creation_method     SHELXL-2013
_chemical_name_systematic
;
Cyclohexylammonium thiocyanate
;
_chemical_name_common     ?
_chemical_formula_moiety     'C6 H14 N +, C N S -'
_chemical_formula_sum     'C7 H14 N2 S'
_chemical_formula_iupac     'C6 H14 N +, N C S-'
_chemical_formula_weight     158.26
_chemical_melting_point     ?
_shelx_space_group_comment
;
The symmetry employed for this shelxl refinement is uniquely defined
by the following loop, which should always be used as a source of
symmetry information in preference to the above space-group names.
They are only intended as comments.
;
_space_group_crystal_system     trigonal
_space_group_name_H-M_alt     'R -3 :H'
_space_group_name_Hall     '-R 3'
loop_
    _symmetry_equiv_pos_site_id
    _symmetry_equiv_pos_as_xyz
    1 x,y,z
    2 -y,x-y,z
    3 -x+y,-x,z
    4 -x,-y,-z
    5 y,-x+y,-z
    6 x-y,x,-z
    7 1/3+x,2/3+y,2/3+z
    8 1/3-y,2/3+x-y,2/3+z
    9 1/3-x+y,2/3-x,2/3+z
    10 1/3-x,2/3-y,2/3-z
    11 1/3+y,2/3-x+y,2/3-z
    12 1/3+x-y,2/3+x,2/3-z
    13 2/3+x,1/3+y,1/3+z
    14 2/3-y,1/3+x-y,1/3+z
    15 2/3-x+y,1/3-x,1/3+z
    16 2/3-x,1/3-y,1/3-z
    17 2/3+y,1/3-x+y,1/3-z
    18 2/3+x-y,1/3+x,1/3-z
_cell_length_a     23.4036(6)
_cell_length_b     23.4036(6)
_cell_length_c     8.3373(2)
_cell_angle_alpha     90
_cell_angle_beta     90
_cell_angle_gamma     120
_cell_volume     3954.8(2)
_cell_formula_units_Z     18
_cell_measurement_reflns_used     3689
_cell_measurement_theta_min     3.78
_cell_measurement_theta_max     71.30
_cell_measurement_temperature     296(2)
_exptl_crystal_description     'needle'
_exptl_crystal_colour     'colourless'
_exptl_crystal_size_max     0.983
_exptl_crystal_size_mid     0.249
_exptl_crystal_size_min     0.114
_exptl_crystal_density_diffrn     1.196
_exptl_crystal_density_meas     ?
_exptl_crystal_density_method     ?
_exptl_crystal_F_000     1548
_exptl_absorpt_coefficient_mu     2.710
_exptl_absorpt_correction_type     multi-scan
_exptl_absorpt_process_details
;
(<i>SADABS</i>; Bruker, 2009)
;
_shelx_estimated_absorpt_T_min     ?
_shelx_estimated_absorpt_T_max     ?
_exptl_absorpt_correction_T_min     0.1759
_exptl_absorpt_correction_T_max     0.7475
_exptl_special_details     ?
_diffrn_ambient_temperature     296(2)
_diffrn_radiation_type     CuK\a
_diffrn_radiation_wavelength     1.54178
_diffrn_measurement_device_type     'Bruker APEXII CCD'
_diffrn_measurement_method     '\f and \w scans'
_diffrn_detector_area_resol_mean     ?
_diffrn_reflns_number     10355
_diffrn_reflns_av_R_equivalents     0.0510
_diffrn_reflns_theta_min     3.777
_diffrn_reflns_theta_max     72.063
_diffrn_reflns_theta_full     67.679
_diffrn_measured_fraction_theta_max     0.967
_diffrn_measured_fraction_theta_full     0.992
_diffrn_reflns_limit_h_min     -28
_diffrn_reflns_limit_h_max     28
_diffrn_reflns_limit_k_min     -28
_diffrn_reflns_limit_k_max     28
_diffrn_reflns_limit_l_min     -7
_diffrn_reflns_limit_l_max     9
_refine_special_details     ?
_reflns_number_total     1670
_reflns_number_gt     1530
_reflns_threshold_expression     I>2\s(I)
_refine_ls_structure_factor_coef     Fsqd
_refine_ls_matrix_type     full
_refine_ls_R_factor_all     0.0400
_refine_ls_R_factor_gt     0.0375
_refine_ls_wR_factor_gt     0.0978
_refine_ls_wR_factor_ref     0.1001
_refine_ls_goodness_of_fit_ref     1.056
_refine_ls_restrained_S_all     1.056
_refine_ls_number_reflns     1670
_refine_ls_number_parameters     103
_refine_ls_number_restraints     0
_refine_ls_hydrogen_treatment     mixed
_refine_ls_weighting_scheme     calc
_refine_ls_weighting_details
;
w=1/[\s^2^(Fo^2^)+(0.0622P)^2^+1.6831P]
where P=(Fo^2^+2Fc^2^)/3
;
_atom_sites_solution_hydrogens     mixed
_atom_sites_solution_primary     ?
_atom_sites_solution_secondary     ?
_refine_ls_shift/su_max     0.000
_refine_ls_shift/su_mean     0.000
_refine_diff_density_max     0.216
_refine_diff_density_min     -0.275
_refine_ls_extinction_method     none
_refine_ls_extinction_coef     .
loop_
    _atom_type_symbol
    _atom_type_description
    _atom_type_scat_dispersion_real
    _atom_type_scat_dispersion_imag
    _atom_type_scat_source
    'C' 'C' 0.0181 0.0091
                         'International Tables Vol C Tables 4.2.6.8 and 6.1.1.4'
    'H' 'H' 0.0000 0.0000
                         'International Tables Vol C Tables 4.2.6.8 and 6.1.1.4'
    'N' 'N' 0.0311 0.0180
                         'International Tables Vol C Tables 4.2.6.8 and 6.1.1.4'
    'S' 'S' 0.3331 0.5567
                         'International Tables Vol C Tables 4.2.6.8 and 6.1.1.4'
_computing_data_collection
;
APEX2 (Bruker, 2009)
;
_computing_cell_refinement
;
SAINT (Bruker, 2009)
;
_computing_data_reduction
;
SAINT (Bruker, 2009)
;
_computing_structure_solution
;
SHELXS97 (Sheldrick, 2008)
;
_computing_structure_refinement
;
SHELXL2013 (Sheldrick, 2008)
;
_computing_molecular_graphics
;
SHELXTL (Sheldrick, 2008)
;
_computing_publication_material
;
SHELXTL (Sheldrick, 2008) and PLATON (Spek, 2009)
;
loop_
    _atom_site_type_symbol
    _atom_site_label
    _atom_site_fract_x
    _atom_site_fract_y
    _atom_site_fract_z
    _atom_site_U_iso_or_equiv
    _atom_site_adp_type
    _atom_site_calc_flag
    _atom_site_occupancy
    _atom_site_disorder_assembly
    _atom_site_disorder_group
    S S1 0.06708(2) 0.40416(2) 0.39763(4) 0.04932(18) Uani d 1 . .
    N N1 0.22496(6) 0.30544(6) 0.62467(16) 0.0396(3) Uani d 1 . .
    N N2 0.15453(8) 0.36894(8) 0.5327(2) 0.0628(4) Uani d 1 . .
    C C1 0.17544(6) 0.24495(6) 0.71255(15) 0.0339(3) Uani d 1 . .
    H H1A 0.1541 0.2582 0.7939 0.041 Uiso calc 1 . .
    C C2 0.12316(7) 0.19773(7) 0.59728(17) 0.0433(3) Uani d 1 . .
    H H2A 0.1437 0.1862 0.5119 0.052 Uiso calc 1 . .
    H H2B 0.1005 0.2187 0.5496 0.052 Uiso calc 1 . .
    C C3 0.07361(7) 0.13543(8) 0.6863(2) 0.0525(4) Uani d 1 . .
    H H3A 0.0494 0.1465 0.7626 0.063 Uiso calc 1 . .
    H H3B 0.0422 0.1041 0.6102 0.063 Uiso calc 1 . .
    C C4 0.10721(9) 0.10360(7) 0.7747(2) 0.0570(4) Uani d 1 . .
    H H4A 0.1264 0.0871 0.6973 0.068 Uiso calc 1 . .
    H H4B 0.0746 0.0664 0.8364 0.068 Uiso calc 1 . .
    C C5 0.16092(8) 0.15210(8) 0.88648(19) 0.0502(4) Uani d 1 . .
    H H5A 0.1836 0.1312 0.9345 0.060 Uiso calc 1 . .
    H H5B 0.1410 0.1643 0.9721 0.060 Uiso calc 1 . .
    C C6 0.21055(7) 0.21389(7) 0.79664(18) 0.0422(3) Uani d 1 . .
    H H6A 0.2427 0.2452 0.8715 0.051 Uiso calc 1 . .
    H H6B 0.2339 0.2025 0.7184 0.051 Uiso calc 1 . .
    C C7 0.11856(7) 0.38340(7) 0.47760(17) 0.0426(3) Uani d 1 . .
    H H3N 0.2412(9) 0.2942(10) 0.545(2) 0.055(5) Uiso d 1 . .
    H H2N 0.2062(9) 0.3280(9) 0.587(2) 0.046(4) Uiso d 1 . .
    H H1N 0.2572(10) 0.3321(10) 0.691(3) 0.061(5) Uiso d 1 . .
loop_
    _atom_site_aniso_label
    _atom_site_aniso_U_11
    _atom_site_aniso_U_22
    _atom_site_aniso_U_33
    _atom_site_aniso_U_12
    _atom_site_aniso_U_13
    _atom_site_aniso_U_23
    S1 0.0485(2) 0.0679(3) 0.0414(3) 0.03650(19) 0.00383(14) 0.00618(15)
    N1 0.0367(6) 0.0371(6) 0.0419(7) 0.0162(5) -0.0010(5) 0.0025(5)
    N2 0.0598(8) 0.0673(9) 0.0734(10) 0.0408(8) -0.0064(7) 0.0012(7)
    C1 0.0320(6) 0.0350(6) 0.0344(7) 0.0165(5) 0.0010(5) 0.0007(5)
    C2 0.0362(7) 0.0460(7) 0.0398(8) 0.0145(6) -0.0040(5) -0.0015(6)
    C3 0.0374(7) 0.0488(8) 0.0518(9) 0.0070(6) 0.0015(6) -0.0043(7)
    C4 0.0615(9) 0.0362(7) 0.0624(10) 0.0162(7) 0.0150(8) 0.0050(7)
    C5 0.0567(9) 0.0488(8) 0.0500(9) 0.0299(7) 0.0048(7) 0.0119(6)
    C6 0.0379(7) 0.0437(7) 0.0469(8) 0.0218(6) -0.0034(6) 0.0032(6)
    C7 0.0416(7) 0.0437(7) 0.0417(8) 0.0207(6) 0.0031(6) -0.0006(6)
_geom_special_details
;
All e.s.d.'s (except the e.s.d. in the dihedral angle between two l.s. planes)
are estimated using the full covariance matrix. The cell e.s.d.'s are taken
into account individually in the estimation of e.s.d.'s in distances, angles
and torsion angles; correlations between e.s.d.'s in cell parameters are only
used when they are defined by crystal symmetry. An approximate (isotropic)
treatment of cell e.s.d.'s is used for estimating e.s.d.'s involving l.s.
planes.
;
loop_
    _geom_bond_atom_site_label_1
    _geom_bond_atom_site_label_2
    _geom_bond_site_symmetry_2
    _geom_bond_distance
    _geom_bond_publ_flag
    S1 C7 . 1.6486(15) ?
    N1 C1 . 1.4978(16) ?
    N1 H3N . 0.87(2) ?
    N1 H2N . 0.90(2) ?
    N1 H1N . 0.89(2) ?
    N2 C7 . 1.148(2) ?
    C1 C2 . 1.5132(18) ?
    C1 C6 . 1.5142(18) ?
    C1 H1A . 0.9800 ?
    C2 C3 . 1.527(2) ?
    C2 H2A . 0.9700 ?
    C2 H2B . 0.9700 ?
    C3 C4 . 1.517(3) ?
    C3 H3A . 0.9700 ?
    C3 H3B . 0.9700 ?
    C4 C5 . 1.520(2) ?
    C4 H4A . 0.9700 ?
    C4 H4B . 0.9700 ?
    C5 C6 . 1.524(2) ?
    C5 H5A . 0.9700 ?
    C5 H5B . 0.9700 ?
    C6 H6A . 0.9700 ?
    C6 H6B . 0.9700 ?
loop_
    _geom_angle_atom_site_label_1
    _geom_angle_atom_site_label_2
    _geom_angle_atom_site_label_3
    _geom_angle_site_symmetry_1
    _geom_angle_site_symmetry_3
    _geom_angle
    _geom_angle_publ_flag
    C1 N1 H3N . . 109.8(13) ?
    C1 N1 H2N . . 110.7(11) ?
    H3N N1 H2N . . 108.9(17) ?
    C1 N1 H1N . . 109.9(13) ?
    H3N N1 H1N . . 110.1(18) ?
    H2N N1 H1N . . 107.5(16) ?
    N1 C1 C2 . . 109.91(11) ?
    N1 C1 C6 . . 109.33(11) ?
    C2 C1 C6 . . 112.22(11) ?
    N1 C1 H1A . . 108.4 ?
    C2 C1 H1A . . 108.4 ?
    C6 C1 H1A . . 108.4 ?
    C1 C2 C3 . . 109.83(11) ?
    C1 C2 H2A . . 109.7 ?
    C3 C2 H2A . . 109.7 ?
    C1 C2 H2B . . 109.7 ?
    C3 C2 H2B . . 109.7 ?
    H2A C2 H2B . . 108.2 ?
    C4 C3 C2 . . 111.86(13) ?
    C4 C3 H3A . . 109.2 ?
    C2 C3 H3A . . 109.2 ?
    C4 C3 H3B . . 109.2 ?
    C2 C3 H3B . . 109.2 ?
    H3A C3 H3B . . 107.9 ?
    C3 C4 C5 . . 111.65(13) ?
    C3 C4 H4A . . 109.3 ?
    C5 C4 H4A . . 109.3 ?
    C3 C4 H4B . . 109.3 ?
    C5 C4 H4B . . 109.3 ?
    H4A C4 H4B . . 108.0 ?
    C4 C5 C6 . . 111.14(13) ?
    C4 C5 H5A . . 109.4 ?
    C6 C5 H5A . . 109.4 ?
    C4 C5 H5B . . 109.4 ?
    C6 C5 H5B . . 109.4 ?
    H5A C5 H5B . . 108.0 ?
    C1 C6 C5 . . 110.12(11) ?
    C1 C6 H6A . . 109.6 ?
    C5 C6 H6A . . 109.6 ?
    C1 C6 H6B . . 109.6 ?
    C5 C6 H6B . . 109.6 ?
    H6A C6 H6B . . 108.2 ?
    N2 C7 S1 . . 179.71(16) ?
loop_
    _geom_torsion_atom_site_label_1
    _geom_torsion_atom_site_label_2
    _geom_torsion_atom_site_label_3
    _geom_torsion_atom_site_label_4
    _geom_torsion_site_symmetry_1
    _geom_torsion_site_symmetry_2
    _geom_torsion_site_symmetry_3
    _geom_torsion_site_symmetry_4
    _geom_torsion
    _geom_torsion_publ_flag
    N1 C1 C2 C3 . . . . 178.72(12) ?
    C6 C1 C2 C3 . . . . 56.83(16) ?
    C1 C2 C3 C4 . . . . -54.73(17) ?
    C2 C3 C4 C5 . . . . 54.43(18) ?
    C3 C4 C5 C6 . . . . -54.67(18) ?
    N1 C1 C6 C5 . . . . -179.85(12) ?
    C2 C1 C6 C5 . . . . -57.63(16) ?
    C4 C5 C6 C1 . . . . 55.66(17) ?
loop_
    _geom_hbond_atom_site_label_D
    _geom_hbond_atom_site_label_H
    _geom_hbond_atom_site_label_A
    _geom_hbond_site_symmetry_A
    _geom_hbond_distance_DH
    _geom_hbond_distance_HA
    _geom_hbond_distance_DA
    _geom_hbond_angle_DHA
    _geom_hbond_publ_flag
    N1 H1N S1 18_556 0.89(2) 2.62(2) 3.4955(14) 167(2) yes
    N1 H2N N2 . 0.90(2) 1.94(2) 2.822(2) 170.4(18) yes
    N1 H3N S1 10_555 0.87(2) 2.573(18) 3.4214(14) 165.5(19) yes
_shelx_hkl_file
;
  -2   0   0  200.56    6.16
  -3   0   0   20.39    0.87
   4   0   0  186.82    6.84
   5   0   0    8.50    0.38
   6   0   0    1.24    0.50
   6   0   0    0.93    0.21
   6   0   0    0.79    0.12
   6   0   0    1.13    0.15
   7   0   0   31.06    1.25
   7   0   0   34.29    1.59
   7   0   0   34.09    1.27
   7   0   0   33.96    1.35
   8   0   0   11.65    0.71
   8   0   0    9.57    0.43
   9   0   0    3.66    0.23
   9  -1   0    0.99    0.13
   8  -1   0   15.03    0.96
   8  -1   0   13.81    0.58
   7  -1   0   31.32    1.26
   7  -1   0   32.65    1.21
   7  -1   0   30.05    1.22
   6  -1   0    0.68    0.10
   6  -1   0    0.74    0.18
  -4   1   0    0.01    0.20
   3  -1   0  176.26    5.81
   1  -1   0    0.90    0.08
   0  -1   0   60.85    1.91
  -1  -1   0   53.86    1.83
   1   1   0   56.98    1.85
  -2  -1   0    0.23    0.11
  -3  -1   0    2.43    0.29
   6   1   0   15.39    0.82
   6   1   0   18.70    1.12
   6   1   0   15.90    0.72
   6   1   0   17.12    0.68
   7   1   0    1.42    0.15
   7   1   0    1.43    0.14
   7   1   0    1.44    0.54
   8   1   0   17.63    0.70
   8   1   0   17.20    0.99
   9   1   0    0.87    0.12
   9  -2   0    0.13    0.11
   8  -2   0    0.42    0.10
   7  -2   0   25.30    1.14
   7  -2   0   25.66    1.00
   7  -2   0   26.72    1.02
   6  -2   0   32.61    1.20
   6  -2   0   32.18    1.23
   5  -2   0   10.40    0.43
   3  -2   0  197.33    6.22
   2  -2   0  242.24    7.53
   1  -2   0    0.83    0.06
   0  -2   0  120.33    3.75
   0   2   0  118.32    3.87
  -1  -2   0  535.36   17.02
   1   2   0  580.12   18.07
  -2  -2   0  267.64    7.76
   2   2   0  222.35    8.22
   2   2   0  270.34    8.21
  -3  -2   0    0.20    0.16
   5   2   0    2.23    0.17
   6   2   0    3.74    0.23
   6   2   0    3.16    0.38
   6   2   0    4.15    0.70
   6   2   0    3.32    0.24
   7   2   0    5.38    0.56
   7   2   0    5.06    0.29
   7   2   0    4.89    0.27
   8   2   0    1.39    0.50
   8   2   0    1.52    0.13
   8   2   0    1.61    0.17
   8  -3   0   10.31    0.46
   7  -3   0    5.14    0.62
   7  -3   0    5.03    0.28
   6  -3   0    5.23    0.29
   6  -3   0    5.85    0.30
   5  -3   0   18.05    0.66
   4  -3   0    1.27    0.10
   3  -3   0   23.20    0.79
   3  -3   0   22.53    0.81
   2  -3   0  546.14   16.66
   2  -3   0  535.29   17.75
   1  -3   0  512.14   16.87
   1  -3   0  510.03   15.61
   0  -3   0  254.61    7.94
   0   3   0  256.21    8.39
  -1  -3   0  183.73    5.78
   1   3   0  181.48    5.92
  -2  -3   0   31.99    1.04
   2   3   0   31.07    1.14
  -3  -3   0   28.15    1.12
   4   3   0   58.06    2.14
   5   3   0    6.59    0.33
   5   3   0    6.42    0.36
   5   3   0    7.42    0.60
   6   3   0   34.08    1.27
   6   3   0   30.90    1.42
   6   3   0   33.74    1.56
   6   3   0   32.27    1.34
   7   3   0   26.04    1.45
   7   3   0   24.37    0.96
   8   3   0    1.00    0.14
   7  -4   0    0.33    0.52
   6  -4   0    2.31    0.21
   5  -4   0    2.02    0.19
   4  -4   0  174.90    5.82
   4  -4   0  175.95    5.69
   3  -4   0   18.00    0.73
   3  -4   0   18.79    0.68
   2  -4   0   83.18    2.64
   2  -4   0   84.88    2.82
   1  -4   0  113.49    3.65
   1  -4   0  110.16    3.39
  -1   4   0  106.54    3.69
   0  -4   0  160.36    5.36
   0  -4   0  163.37    5.14
   0   4   0  163.17    5.45
  -1  -4   0   18.24    0.62
   1   4   0   18.13    0.71
  -2  -4   0    4.63    0.42
   2   4   0    4.66    0.26
  -3  -4   0  130.84    4.06
   4   4   0   45.49    1.70
   5   4   0    1.91    0.18
   5   4   0    1.85    0.26
   5   4   0    2.59    0.48
   5   4   0    2.11    0.20
   6   4   0    8.26    0.42
   6   4   0    8.13    0.39
   6   4   0   10.03    0.78
  -7  -4   0    3.40    0.22
   7   4   0    2.95    0.20
   7   4   0    3.29    0.27
   7   4   0    3.33    0.62
   8   4   0    0.01    0.12
   7  -5   0   13.46    0.94
   6  -5   0    4.50    0.28
   5  -5   0    8.74    0.43
   4  -5   0   70.75    2.34
   4  -5   0   77.27    2.63
   3  -5   0    1.01    0.24
   3  -5   0    0.98    0.18
   2  -5   0    1.71    0.24
   2  -5   0    1.85    0.27
   1  -5   0   17.34    0.66
   1  -5   0   18.80    0.83
  -1   5   0   20.51    0.86
   0  -5   0   44.79    1.81
   0  -5   0   46.87    1.67
   0   5   0   45.54    1.70
  -1  -5   0  190.01    5.83
   1   5   0  189.38    6.36
  -2  -5   0    6.93    0.57
   2   5   0    6.76    0.39
  -3  -5   0   17.36    0.87
   3   5   0   16.16    0.67
   4   5   0    3.54    0.61
   4   5   0    2.92    0.22
   4   5   0    3.32    0.25
   5   5   0   11.20    0.53
   5   5   0   11.24    0.50
   5   5   0   12.11    1.05
   5   5   0   10.95    0.56
   6   5   0    0.07    0.16
   6   5   0    0.22    0.10
   6   5   0    0.26    0.42
  -7  -5   0    0.84    0.13
   7   5   0    0.69    0.11
   7   5   0    1.03    0.18
   7   5   0    0.98    0.41
   6  -6   0    0.98    0.17
   6  -6   0    0.93    0.13
   5  -6   0   22.73    0.97
   4  -6   0   69.71    2.26
   4  -6   0   71.55    2.42
   3  -6   0  196.38    6.07
   3  -6   0  196.94    6.73
   2  -6   0    6.06    0.52
   2  -6   0    5.85    0.54
   1  -6   0   73.91    2.66
   1  -6   0   73.53    2.82
  -1   6   0   75.65    2.48
   0  -6   0    8.54    0.63
   0   6   0    7.32    0.58
  -1  -6   0   94.92    3.19
   1   6   0   96.00    3.21
  -2  -6   0    0.90    0.24
   2   6   0    0.75    0.16
   4   6   0    0.34    0.11
   4   6   0    0.38    0.40
   4   6   0   -0.07    0.37
   5   6   0   16.57    0.62
   5   6   0   17.89    0.85
   5   6   0   16.80    0.70
  -6  -6   0    3.07    0.22
   6   6   0    3.01    0.21
   6   6   0    3.18    0.54
   6   6   0    3.00    0.27
   7   6   0    1.37    0.20
   7   6   0    1.17    0.34
   7  -7   0   32.89    1.17
   6  -7   0   19.37    0.80
   6  -7   0   18.70    0.72
   5  -7   0   13.11    0.67
   4  -7   0    0.76    0.32
   4  -7   0    0.77    0.23
   3  -7   0    1.90    0.38
   2  -7   0   21.19    0.83
   2  -7   0   22.54    0.78
   1  -7   0   21.14    1.04
   1  -7   0   22.48    0.78
   0  -7   0    3.64    0.38
   0   7   0    4.16    0.47
  -1  -7   0   49.57    1.74
   1   7   0   51.56    1.73
  -2  -7   0    1.10    0.37
   2   7   0    1.02    0.21
  -3  -7   0   71.34    2.44
   3   7   0   68.65    2.56
  -4  -7   0    0.57    0.12
   4   7   0    0.31    0.24
   4   7   0    0.40    0.41
  -5  -7   0    0.02    0.10
   5   7   0   -0.08    0.22
   5   7   0   -0.06    0.38
  -6  -7   0    0.27    0.10
   6   7   0    0.03    0.33
   8  -8   0   10.96    0.45
   7  -8   0   18.63    0.71
   6  -8   0   15.02    0.59
   6  -8   0   14.69    0.70
   5  -8   0   19.54    0.75
   5  -8   0   20.40    1.01
   4  -8   0    2.54    0.34
   4  -8   0    1.89    0.24
   3  -8   0   28.69    1.23
   3  -8   0   26.15    1.19
   2  -8   0    2.24    0.24
   2  -8   0    3.13    0.48
   1  -8   0    0.07    0.21
   0  -8   0    4.87    0.37
   0   8   0    4.75    0.41
  -1  -8   0    9.15    0.42
  -1  -8   0    9.74    0.42
  -1  -8   0    9.68    0.84
   1   8   0    9.15    0.46
  -2  -8   0    4.24    0.26
  -2  -8   0    3.68    0.60
  -2  -8   0    4.07    0.25
   2   8   0    3.97    0.36
   2   8   0    3.49    0.56
  -3  -8   0    0.15    0.10
  -3  -8   0    0.14    0.11
   3   8   0    0.08    0.37
  -4  -8   0    0.09    0.09
   4   8   0   -0.17    0.38
  -5  -8   0    2.52    0.20
   5   8   0    2.41    0.45
  -6  -8   0    5.91    0.27
   6   8   0    5.89    0.42
   8  -9   0    5.91    0.28
   7  -9   0    7.44    0.35
   6  -9   0    1.28    0.15
   6  -9   0    1.02    0.27
   5  -9   0   39.05    1.50
   5  -9   0   41.77    1.43
   4  -9   0    0.86    0.09
   4  -9   0    0.86    0.49
   4  -9   0    0.69    0.29
   4  -9   0    0.88    0.13
   3  -9   0   25.45    1.30
   3  -9   0   24.58    1.21
   2  -9   0    2.42    0.52
   2  -9   0    2.04    0.28
   1  -9   0   23.33    0.99
   1  -9   0   24.06    0.90
   0  -9   0    4.31    0.27
   0  -9   0    3.11    0.36
   0  -9   0    3.74    0.25
   0   9   0    3.46    0.39
   0   9   0    3.45    0.52
  -1  -9   0   -0.07    0.38
  -1  -9   0   -0.02    0.10
  -1  -9   0    0.01    0.09
   1   9   0    0.08    0.35
   1   9   0    0.11    0.25
  -2  -9   0    0.55    0.12
  -2  -9   0    0.52    0.12
   2   9   0    0.69    0.41
  -3  -9   0    3.17    0.24
  -3  -9   0    3.95    0.24
   3   9   0    3.69    0.59
  -4  -9   0    2.05    0.18
   4   9   0    2.36    0.45
  -5  -9   0    2.30    0.17
   5   9   0    1.69    0.38
   8 -10   0    3.71    0.21
   7 -10   0    0.80    0.11
   6 -10   0    9.32    0.41
   5 -10   0    7.24    0.52
   5 -10   0    8.38    0.38
   4 -10   0    4.90    0.60
   4 -10   0    5.20    0.25
   4 -10   0    5.44    0.29
   3 -10   0    0.35    0.12
   3 -10   0    0.18    0.29
   3 -10   0    0.16    0.39
   3 -10   0    0.50    0.10
   2 -10   0    9.27    0.42
   2 -10   0    9.37    0.53
   1 -10   0    0.61    0.11
   1 -10   0    0.54    0.12
   1 -10   0    0.39    0.33
  -1  10   0    0.15    0.38
   0 -10   0    0.39    0.12
   0 -10   0    0.43    0.13
   0  10   0    0.24    0.35
   0  10   0    0.12    0.32
  -1 -10   0    6.60    0.35
  -1 -10   0    7.60    0.36
   1  10   0    6.28    0.55
  -2 -10   0    8.86    0.41
  -2 -10   0    8.25    0.40
   2  10   0    9.54    0.89
  -3 -10   0    2.59    0.20
  -3 -10   0    2.28    0.20
   3  10   0    2.20    0.50
  -4 -10   0    0.48    0.10
   4  10   0    0.37    0.28
   8 -11   0    0.37    0.08
   7 -11   0   13.62    1.38
   7 -11   0   15.63    0.59
   6 -11   0    1.33    0.13
   5 -11   0   16.69    0.65
   4 -11   0    7.40    0.35
   4 -11   0    6.42    0.80
   4 -11   0    7.35    0.32
   3 -11   0   18.77    0.72
   2 -11   0    2.14    0.19
  -2  11   0    1.97    0.45
  -1  11   0   12.83    1.02
   0 -11   0    0.08    0.10
   0 -11   0    0.51    0.14
   0  11   0    0.40    0.35
  -1 -11   0    2.17    0.19
  -1 -11   0    2.71    0.21
   1  11   0    2.04    0.37
  -2 -11   0    2.62    0.20
   2  11   0    2.59    0.50
  -3 -11   0    2.56    0.19
   3  11   0    2.56    0.40
   8 -12   0    8.54    0.33
   7 -12   0   11.66    0.44
   7 -12   0    9.30    0.78
   6 -12   0    3.47    0.21
   5 -12   0    2.02    0.16
   4 -12   0    0.55    0.09
   4 -12   0    0.48    0.11
   3 -12   0   17.16    0.66
  -3  12   0   17.40    0.84
   2 -12   0    0.41    0.11
  -2  12   0    0.53    0.35
   1 -12   0    1.85    0.19
  -1  12   0    1.76    0.45
   0  12   0   -0.06    0.32
  -1 -12   0    0.56    0.11
   1  12   0    0.43    0.33
  -2 -12   0    2.10    0.16
   2  12   0    1.83    0.39
   3  12   0   -0.06    0.20
   7 -13   0    0.46    0.08
   7 -13   0    0.50    0.41
   6 -13   0    1.43    0.13
   5 -13   0    8.92    0.37
   5 -13   0    8.36    0.33
   4 -13   0    0.29    0.06
  -4  13   0    0.22    0.35
   3 -13   0    0.60    0.10
  -3  13   0    0.62    0.35
   2 -13   0    0.12    0.10
  -2  13   0   -0.03    0.29
   1 -13   0    8.64    0.41
  -1  13   0    9.40    0.78
   0  13   0    2.80    0.33
   1  13   0    2.84    0.35
   2  13   0    4.68    0.40
   6 -14   0    0.62    0.35
   6 -14   0    0.98    0.09
  -5  14   0    0.41    0.29
   4 -14   0    5.48    0.24
  -4  14   0    5.44    0.49
   3 -14   0    0.11    0.09
   3 -14   0    0.06    0.05
  -3  14   0   -0.01    0.26
   2 -14   0    0.41    0.09
   2 -14   0    0.52    0.12
  -2  14   0    0.39    0.26
   1 -14   0    5.97    0.29
  -1  14   0    6.67    0.55
   0 -14   0   -0.01    0.09
   0  14   0    0.04    0.22
   3 -15   0    1.49    0.10
   2 -15   0    0.05    0.04
  -1  15  -1    2.57    0.29
   1 -15   1    2.58    0.15
  -2  15  -1    1.30    0.28
   2 -15   1    1.32    0.13
   2 -15   1    1.21    0.10
  -3  15  -1    0.56    0.26
   3 -15   1    0.79    0.06
   3 -15   1    0.74    0.09
  -4  15  -1   -0.06    0.23
   4 -15   1   -0.01    0.05
   1  14  -1    3.75    0.32
   0  14  -1    0.11    0.24
   0 -14   1   -0.02    0.11
  -1  14  -1    0.98    0.27
   1 -14   1    0.91    0.13
  -2  14  -1   -0.01    0.26
   2 -14   1    0.13    0.08
  -3  14  -1    0.72    0.30
   3 -14   1    0.71    0.09
  -4  14  -1    6.66    0.62
  -5  14  -1    6.88    0.59
   5 -14   1    6.27    0.27
  -6  14  -1    1.52    0.30
   6 -14   1    1.57    0.12
   2  13  -1    5.32    0.38
   1  13  -1    1.21    0.30
   0  13  -1    0.02    0.30
  -1  13  -1    8.90    0.78
   1 -13   1    7.35    0.38
  -2  13  -1    1.60    0.36
   2 -13   1    1.30    0.15
  -3  13  -1    1.11    0.39
   3 -13   1    0.99    0.12
   4 -13   1    1.94    0.17
   4 -13   1    1.68    0.12
   5 -13   1    4.57    0.24
   6 -13   1    0.93    0.11
   7 -13   1    1.81    0.13
   3  12  -1   -0.04    0.24
  -3 -12   1    0.27    0.09
   2  12  -1    8.52    0.49
  -2 -12   1    7.85    0.36
   1  12  -1   -0.03    0.32
  -1 -12   1    0.14    0.11
  -1 -12   1    0.02    0.09
   0  12  -1    0.23    0.34
   0 -12   1    0.09    0.09
  -1  12  -1   38.88    1.38
   1 -12   1   39.37    1.43
  -2  12  -1    0.99    0.39
   2 -12   1    0.87    0.14
   3 -12   1    1.34    0.14
   4 -12   1    6.72    0.32
   4 -12   1    6.18    0.29
   5 -12   1   18.52    0.71
   6 -12   1    0.22    0.09
   7 -12   1    3.06    0.18
   8 -12   1    0.49    0.08
   4  11  -1    5.18    0.37
  -4 -11   1    5.97    0.27
   3  11  -1    0.03    0.32
  -3 -11   1    0.03    0.10
  -3 -11   1    0.34    0.09
   2  11  -1   18.00    1.21
  -2 -11   1   17.74    0.69
  -2 -11   1   16.40    0.68
   1  11  -1    0.12    0.35
  -1 -11   1    0.11    0.10
  -1 -11   1    0.05    0.09
   0  11  -1    3.22    0.39
   0 -11   1    2.70    0.22
   0 -11   1    2.60    0.20
  -1  11  -1    4.72    0.63
   1 -11   1    4.57    0.27
   1 -11   1    4.21    0.26
   2 -11   1   11.92    0.52
   2 -11   1   11.65    0.48
   3 -11   1    0.12    0.45
   3 -11   1    0.23    0.11
   3 -11   1    0.04    0.08
   4 -11   1    3.61    0.40
   4 -11   1    3.74    0.25
   4 -11   1    3.87    0.21
   5 -11   1    6.59    0.33
   6 -11   1   11.07    0.47
   7 -11   1    3.14    0.21
   8 -11   1    2.28    0.16
   5  10  -1    6.54    0.42
  -5 -10   1    7.95    0.33
   4  10  -1    1.33    0.41
  -4 -10   1    1.08    0.13
   3  10  -1    0.94    0.43
  -3 -10   1    0.44    0.11
  -3 -10   1    0.71    0.13
   2  10  -1    2.30    0.40
  -2 -10   1    2.29    0.19
  -2 -10   1    2.20    0.19
   1  10  -1    8.09    0.61
  -1 -10   1    9.07    0.41
  -1 -10   1    8.30    0.40
   0  10  -1  100.53    3.26
   0  10  -1  100.24    3.81
   0 -10   1  101.46    3.20
   0 -10   1   96.98    3.27
   0 -10   1  100.36    3.44
   1 -10   1   29.30    1.31
   1 -10   1   29.61    1.11
   1 -10   1   30.51    1.03
   2 -10   1    0.41    0.28
   2 -10   1    0.45    0.12
   2 -10   1    0.36    0.11
   3 -10   1   31.01    1.12
   3 -10   1   33.33    1.31
   3 -10   1   31.91    1.12
   3 -10   1   29.23    1.20
   4 -10   1   63.03    2.65
   4 -10   1   56.44    2.74
   4 -10   1   63.67    2.14
   4 -10   1   64.07    2.16
   5 -10   1   36.87    1.29
   5 -10   1   34.22    1.69
   6 -10   1    0.09    0.09
   7 -10   1   15.51    0.61
   8 -10   1    3.61    0.21
   5   9  -1    0.51    0.34
  -5  -9   1    0.41    0.10
   4   9  -1    0.07    0.40
  -4  -9   1    0.29    0.10
   3   9  -1   35.91    1.60
  -3  -9   1   37.64    1.36
  -3  -9   1   37.77    1.39
   2   9  -1   11.21    0.61
   2   9  -1   10.49    0.75
  -2  -9   1   12.39    0.51
  -2  -9   1   11.30    0.50
   1   9  -1    2.04    0.40
   1   9  -1    2.13    0.39
  -1  -9   1    2.34    0.20
  -1  -9   1    2.83    0.21
  -1  -9   1    2.23    0.45
   0   9  -1   14.12    1.03
   0  -9   1    9.95    0.44
   0  -9   1    9.72    0.69
   1  -9   1   18.45    1.24
   2  -9   1    0.29    0.23
   2  -9   1    0.18    0.22
   3  -9   1   17.47    1.07
   3  -9   1   19.07    1.33
   4  -9   1    0.17    0.38
   4  -9   1    0.29    0.11
   4  -9   1    0.14    0.22
   5  -9   1    0.08    0.18
   5  -9   1    0.01    0.22
   5  -9   1    0.01    0.09
   6  -9   1    3.03    0.22
   6  -9   1    3.75    0.26
   6  -9   1    2.91    0.36
   7  -9   1   17.51    0.68
   7  -9   1   16.97    0.62
   8  -9   1   17.75    0.67
   6   8  -1    4.66    0.54
  -6  -8   1    4.72    0.24
   5   8  -1    1.04    0.40
  -5  -8   1    1.30    0.15
   4   8  -1   24.65    1.27
  -4  -8   1   23.95    0.93
   3   8  -1   53.19    1.76
  -3  -8   1   54.92    1.91
   2   8  -1    0.15    0.21
   2   8  -1    0.30    0.38
  -2  -8   1    0.11    0.09
  -2  -8   1    0.42    0.30
   1   8  -1    0.55    0.21
  -1  -8   1    0.68    0.31
   0   8  -1    4.14    0.28
   0  -8   1    3.68    0.34
   1  -8   1   89.57    2.99
   1  -8   1   91.99    3.09
   2  -8   1   15.31    0.93
   2  -8   1   16.91    1.12
   3  -8   1    8.87    0.51
   3  -8   1    8.98    0.78
   4  -8   1    3.16    0.40
   4  -8   1    3.19    0.40
   5  -8   1  110.79    3.73
   5  -8   1  108.48    3.68
   6  -8   1    4.27    0.26
   6  -8   1    4.72    0.42
   7  -8   1    1.38    0.15
   8  -8   1    0.04    0.10
   6   7  -1   11.40    0.65
   6   7  -1   10.02    0.49
  -6  -7   1   10.49    0.45
   5   7  -1    1.98    0.45
   5   7  -1    2.03    0.19
   4   7  -1   -0.14    0.44
   4   7  -1    0.14    0.11
   3   7  -1   28.08    1.10
   3   7  -1   27.03    1.16
  -3  -7   1   30.30    1.42
  -3  -7   1   27.98    1.02
   2   7  -1   83.30    2.74
  -2  -7   1   79.97    2.70
   1   7  -1    0.05    0.15
  -1  -7   1    0.07    0.21
   0   7  -1    1.54    0.31
   0  -7   1    1.60    0.16
  -1   7  -1    1.25    0.29
   1  -7   1    1.47    0.29
   1  -7   1    1.17    0.18
   2  -7   1  198.09    6.79
   2  -7   1  201.24    6.17
   3  -7   1    0.14    0.17
   3  -7   1    0.25    0.19
   4  -7   1   11.59    0.65
   4  -7   1   11.03    0.62
   5  -7   1   10.26    0.56
   6  -7   1   15.97    1.14
   6  -7   1   14.72    0.60
   6  -7   1   15.52    0.72
   7  -7   1    3.33    0.23
   7  -7   1    3.09    0.27
   7   6  -1    0.42    0.10
   7   6  -1    0.89    0.39
   7   6  -1    0.67    0.17
  -7  -6   1    0.87    0.12
   6   6  -1    2.83    0.61
   6   6  -1    2.72    0.21
   5   6  -1    4.48    0.27
   5   6  -1    3.90    0.41
   5   6  -1    4.66    0.30
   5   6  -1    4.97    0.56
   4   6  -1   47.48    1.95
   4   6  -1   51.07    1.84
   4   6  -1   47.95    1.63
   3   6  -1    5.28    0.29
  -3  -6   1    5.54    0.55
   2   6  -1  115.20    3.93
  -2  -6   1  113.98    3.88
   1   6  -1    0.06    0.11
  -1  -6   1    0.09    0.18
   0   6  -1   50.31    1.68
   0  -6   1   48.55    1.57
  -1   6  -1   22.98    0.83
   1  -6   1   22.41    0.82
   1  -6   1   23.00    1.02
   2  -6   1    0.80    0.22
   2  -6   1    0.78    0.21
   3  -6   1   16.02    0.69
   3  -6   1   15.96    0.84
   4  -6   1   87.39    3.03
   4  -6   1   86.81    3.06
   5  -6   1   30.42    1.21
   6  -6   1   52.61    2.10
   6  -6   1   55.38    1.88
   6  -6   1   54.33    1.97
   7  -6   1    7.99    0.62
   8  -6   1    7.45    0.75
   8   5  -1    0.73    0.15
   7   5  -1    0.05    0.15
   7   5  -1    0.05    0.08
   7   5  -1   -0.14    0.43
  -7  -5   1   -0.09    0.09
   6   5  -1    0.32    0.51
   6   5  -1    0.35    0.10
   6   5  -1    0.26    0.11
   5   5  -1   67.58    2.17
   5   5  -1   67.05    2.68
   5   5  -1   69.30    2.51
   4   5  -1   -0.07    0.08
  -3  -5   1   59.37    2.29
   2   5  -1    4.24    0.34
  -2  -5   1    4.32    0.28
   1   5  -1    5.02    0.27
  -1  -5   1    4.04    0.37
   0   5  -1   13.74    0.62
   0  -5   1   12.74    0.61
   0  -5   1   14.66    0.49
  -1   5  -1  261.84    8.69
   1  -5   1  269.32    8.87
   1  -5   1  272.97    8.21
   2  -5   1    1.46    0.14
   2  -5   1    1.42    0.20
   3  -5   1   72.43    2.49
   3  -5   1   75.87    2.57
   4  -5   1  169.39    5.67
   4  -5   1  178.23    5.88
   5  -5   1    0.22    0.16
   6  -5   1    3.19    0.30
   7  -5   1    0.78    0.44
   8  -5   1   36.94    1.57
   8   4  -1    1.81    0.14
   8   4  -1    1.78    0.19
   7   4  -1    7.34    0.82
   7   4  -1    6.74    0.33
   6   4  -1    5.91    0.47
   6   4  -1    7.23    0.38
   6   4  -1    7.68    0.93
   6   4  -1    7.41    0.36
   5   4  -1    4.56    0.27
   5   4  -1    4.57    0.30
   5   4  -1    4.59    0.54
   4   4  -1   57.31    2.12
  -3  -4   1  142.27    4.43
   2   4  -1   11.09    0.50
  -2  -4   1   11.14    0.57
   1   4  -1    6.79    0.39
  -1  -4   1    7.14    0.29
   0   4  -1   71.65    2.49
   0  -4   1   71.20    2.34
   0  -4   1   69.13    2.55
   1  -4   1  256.45    8.56
   1  -4   1  255.78    7.99
   2  -4   1   55.25    1.87
   2  -4   1   56.25    1.74
   3  -4   1    2.43    0.26
   3  -4   1    2.35    0.16
   4  -4   1    6.45    0.30
   5  -4   1  105.81    3.63
   6  -4   1    0.11    0.15
   7  -4   1    0.00    0.20
   7  -4   1    0.10    0.46
   8  -4   1   30.58    1.39
   8   3  -1    1.12    0.16
   8   3  -1    1.03    0.12
   7   3  -1   22.54    0.93
   7   3  -1   22.11    1.49
   7   3  -1   21.10    0.87
   6   3  -1   25.99    1.03
   6   3  -1   27.24    1.21
   6   3  -1   26.07    1.09
   5   3  -1    3.25    0.23
  -4  -3   1    1.18    0.34
  -3  -3   1   24.74    0.85
   2   3  -1  203.68    6.28
   2   3  -1  185.03    6.33
  -2  -3   1  190.09    5.93
   1   3  -1   26.61    0.97
  -1  -3   1   26.01    0.85
   0   3  -1  289.53    9.67
   0  -3   1  306.88    9.26
   1  -3   1  131.25    4.45
   1  -3   1  134.18    4.18
   2  -3   1    0.16    0.08
   2  -3   1    0.79    0.13
   3  -3   1   67.73    2.28
   3  -3   1   66.16    2.11
   4  -3   1    3.71    0.19
   5  -3   1    2.62    0.21
   6  -3   1    2.32    0.23
   6  -3   1    2.32    0.18
   7  -3   1   19.28    0.84
   7  -3   1   20.04    0.78
   7  -3   1   18.11    0.81
   8  -3   1    4.64    0.74
   9  -3   1    3.93    0.22
   9   2  -1    0.24    0.10
   8   2  -1    6.73    0.32
   7   2  -1   10.70    1.10
   7   2  -1    9.55    0.46
   7   2  -1   11.16    0.50
   6   2  -1    0.21    0.11
   6   2  -1    0.16    0.08
   6   2  -1    0.01    0.56
   5   2  -1   16.05    0.66
  -4  -2   1   47.58    1.66
   3   2  -1    1.90    0.14
  -3  -2   1    1.38    0.20
  -2  -2   1   54.85    1.88
   1   2  -1   10.69    0.42
  -1  -2   1    9.92    0.37
   0  -2   1    0.93    0.12
   1  -2   1   56.86    1.82
   2  -2   1  298.80    9.37
   2  -2   1  309.33   10.03
   3  -2   1   15.64    0.55
   4  -2   1  103.08    3.47
   5  -2   1   30.06    1.15
   5  -2   1   31.11    1.17
   6  -2   1    0.23    0.08
   6  -2   1    0.26    0.16
   7  -2   1   47.95    1.84
   7  -2   1   51.20    1.87
   7  -2   1   51.58    1.78
   8  -2   1    0.18    0.14
   8  -2   1    0.28    0.48
   9  -2   1    0.07    0.10
   9   1  -1    0.16    0.10
   8   1  -1    0.11    0.08
   8   1  -1    0.09    0.08
   7   1  -1    2.69    0.27
   7   1  -1    2.99    0.21
   7   1  -1    3.01    0.23
   6   1  -1   58.31    2.13
   6   1  -1   56.95    2.27
   5   1  -1    0.08    0.07
   4   1  -1    6.27    0.30
  -4  -1   1    5.74    0.49
  -3  -1   1   66.27    2.14
  -2  -1   1  268.92    8.23
   1   1  -1   15.73    0.53
  -1  -1   1   15.28    0.51
  -3   1  -1    0.26    0.15
   4  -1   1  173.01    5.83
   5  -1   1   11.44    0.55
   5  -1   1   10.71    0.46
   6  -1   1    7.08    0.70
   6  -1   1    7.09    0.37
   6  -1   1    6.97    0.34
   7  -1   1    5.83    0.29
   7  -1   1    5.67    0.77
   7  -1   1    4.74    0.43
   8  -1   1    9.46    0.59
   8  -1   1    8.72    0.37
   8  -1   1    8.95    0.40
   9  -1   1    1.46    0.15
   9   0  -1    3.99    0.23
   8   0  -1    2.97    0.21
   8   0  -1    3.06    0.20
   7   0  -1    0.93    0.19
   7   0  -1    1.19    0.15
   7   0  -1    1.46    0.14
   6   0  -1    4.76    0.26
   5   0  -1    2.44    0.18
   5   0  -1    2.18    0.16
   4   0  -1    1.34    0.13
  -4   0   1    1.09    0.24
   3   0  -1  193.58    6.34
  -3   0   1  191.11    5.91
   1   0  -1    0.85    0.07
   1   0   1    1.04    0.09
  -2   0  -1  458.02   13.99
  -3   0  -1   17.40    0.59
   5   0   1   22.90    0.92
   5   0   1   24.87    0.88
   6   0   1   21.05    0.80
   6   0   1   19.69    1.00
   6   0   1   19.28    0.78
   6   0   1   19.68    0.84
   7   0   1   19.32    0.91
   7   0   1   18.61    0.81
   7   0   1   19.56    0.77
   8   0   1    6.09    0.29
   8   0   1    5.57    0.74
   9   0   1    4.13    0.21
   9  -1  -1   12.48    0.45
   8  -1  -1   -0.05    0.09
   7  -1  -1   17.08    0.68
   7  -1  -1   15.41    0.67
   6  -1  -1    7.45    0.35
   6  -1  -1    6.90    0.34
   5  -1  -1    8.76    0.40
   4  -1  -1    5.63    0.24
   2  -1  -1  264.46    8.08
   1  -1  -1   17.45    0.59
   0  -1  -1    0.89    0.10
  -1  -1  -1  137.56    4.40
   1   1   1  146.39    4.63
  -2  -1  -1   56.13    1.78
   5   1   1   10.38    0.64
   5   1   1   10.28    0.45
   6   1   1    4.64    0.26
   6   1   1    4.76    0.28
   6   1   1    4.80    0.71
   6   1   1    4.50    0.33
   7   1   1   18.19    0.64
   7   1   1   18.40    0.74
   7   1   1   20.30    1.14
   8   1   1    3.48    0.45
   8   1   1    4.23    0.24
   8  -2  -1    5.13    0.28
   7  -2  -1   20.21    0.80
   6  -2  -1   12.09    0.47
   6  -2  -1   12.24    0.52
   3  -2  -1  199.94    6.34
   2  -2  -1  444.49   14.76
   2  -2  -1  454.98   13.88
   1  -2  -1  311.99   10.24
   1  -2  -1  308.26    9.49
   0  -2  -1  232.66    7.29
   0   2   1  238.15    7.73
  -1  -2  -1   13.60    0.44
   1   2   1   12.82    0.56
  -2  -2  -1  101.61    3.13
   2   2   1   98.46    3.31
   4   2   1    5.18    0.26
   5   2   1   48.79    1.81
   5   2   1   45.78    1.90
   5   2   1   48.60    1.92
   5   2   1   48.90    1.73
   6   2   1    0.04    0.07
   6   2   1    0.00    0.23
   6   2   1   -0.18    0.41
   6   2   1    0.08    0.10
   7   2   1    4.09    0.24
   7   2   1    5.17    0.70
   7   2   1    4.08    0.25
   8   2   1    0.87    0.40
   8   2   1    0.93    0.14
   4  -3  -1    0.21    0.17
   3  -3  -1    0.14    0.13
   3  -3  -1    0.25    0.07
   2  -3  -1   42.74    1.52
   2  -3  -1   42.31    1.52
   1  -3  -1   12.05    0.56
   1  -3  -1   12.61    0.46
   0  -3  -1   25.85    0.95
   0   3   1   25.28    0.96
  -1  -3  -1  396.51   12.21
   1   3   1  395.69   12.94
  -2  -3  -1   21.92    0.79
   2   3   1   22.25    0.79
   4   3   1   17.03    0.69
   5   3   1   28.29    1.23
   5   3   1   27.67    1.38
   5   3   1   28.85    1.12
   5   3   1   29.49    1.19
   6   3   1    1.64    0.15
   6   3   1    1.88    0.54
   7   3   1    1.67    0.23
   7   3   1    1.83    0.16
   7   3   1    1.95    0.40
   8   3   1    0.15    0.32
   8   3   1    0.24    0.12
   5  -4  -1    0.69    0.11
   4  -4  -1  173.30    5.68
   4  -4  -1  166.15    5.41
   3  -4  -1   66.38    2.32
   3  -4  -1   65.62    2.18
   2  -4  -1   78.24    2.62
   2  -4  -1   78.02    2.67
   1  -4  -1  147.59    4.73
   1  -4  -1  148.76    5.06
  -1   4   1  143.61    4.94
   0  -4  -1  102.18    3.47
   0  -4  -1  102.80    3.25
   0   4   1  103.74    3.55
  -1  -4  -1    0.55    0.11
   1   4   1    0.37    0.13
  -2  -4  -1    0.26    0.16
   2   4   1    0.28    0.12
   4   4   1    1.96    0.30
   4   4   1    2.09    0.18
   4   4   1    2.51    0.21
   5   4   1    3.20    0.21
   5   4   1    2.95    0.44
   5   4   1    1.98    0.38
  -6  -4  -1   -0.01    0.10
   6   4   1   -0.07    0.15
   6   4   1   -0.10    0.39
   6   4   1   -0.10    0.08
   7   4   1    3.57    0.27
   7   4   1    4.08    0.57
   6  -5  -1    0.73    0.13
   5  -5  -1   11.27    0.64
   5  -5  -1   10.52    0.48
   4  -5  -1    9.00    0.71
   4  -5  -1    9.73    0.40
   3  -5  -1  229.02    7.44
   3  -5  -1  218.09    6.89
   2  -5  -1   88.27    2.98
   2  -5  -1   87.57    2.81
   1  -5  -1    4.98    0.44
   1  -5  -1    5.27    0.29
  -1   5   1    4.60    0.31
   0  -5  -1  215.45    6.65
   0   5   1  218.10    7.21
  -1  -5  -1    1.09    0.18
   1   5   1    1.27    0.21
  -2  -5  -1   22.90    0.82
   2   5   1   23.00    0.86
   4   5   1   14.34    0.81
   4   5   1   15.36    0.63
   4   5   1   15.27    0.89
  -5  -5  -1   12.86    0.53
   5   5   1   11.82    0.53
   5   5   1   11.29    0.63
   5   5   1   13.94    0.66
  -6  -5  -1    0.72    0.13
   6   5   1    0.63    0.21
   6   5   1    0.57    0.41
   6   5   1    0.69    0.12
   7   5   1   -0.05    0.29
   7   5   1    0.02    0.15
   7  -6  -1   32.47    1.15
   6  -6  -1    6.62    0.32
   6  -6  -1    7.13    0.37
   5  -6  -1   18.55    0.81
   5  -6  -1   17.67    0.90
   4  -6  -1    9.25    0.53
   4  -6  -1    9.14    0.40
   3  -6  -1  140.45    4.91
   3  -6  -1  138.45    4.72
   2  -6  -1    9.69    0.42
   2  -6  -1    9.98    0.46
   1  -6  -1    4.31    0.48
   1  -6  -1    4.46    0.26
   0  -6  -1   15.25    0.70
   0   6   1   16.44    0.61
  -1  -6  -1   63.47    2.30
   1   6   1   58.87    2.16
  -2  -6  -1    7.54    0.54
  -2  -6  -1    6.78    0.33
   2   6   1    7.99    0.41
   3   6   1    8.23    0.49
  -4  -6  -1   11.72    0.51
   4   6   1   11.30    0.63
   4   6   1   12.90    0.65
  -5  -6  -1    2.97    0.22
   5   6   1    3.23    0.33
   5   6   1    4.17    0.43
  -6  -6  -1    2.73    0.19
   6   6   1    2.50    0.29
   6   6   1    2.18    0.45
   7  -7  -1    4.87    0.26
   6  -7  -1   43.29    1.52
   6  -7  -1   44.17    1.65
   5  -7  -1    0.06    0.17
   5  -7  -1    0.00    0.37
   4  -7  -1    0.01    0.24
   4  -7  -1    0.17    0.16
   3  -7  -1   17.58    0.68
   3  -7  -1   17.38    0.93
   2  -7  -1   22.26    1.08
   2  -7  -1   22.46    1.16
   1  -7  -1   29.85    1.09
   1  -7  -1   30.34    1.04
   0  -7  -1   34.33    1.18
   0   7   1   35.58    1.53
  -1  -7  -1  127.55    4.23
  -1  -7  -1  116.68    4.32
   1   7   1  128.35    4.08
  -2  -7  -1    8.62    0.40
  -2  -7  -1    8.53    0.40
   2   7   1    9.48    0.80
   2   7   1    9.84    0.47
  -3  -7  -1   15.50    0.64
   3   7   1   17.42    1.20
  -4  -7  -1    7.59    0.37
   4   7   1    7.46    0.85
  -5  -7  -1    7.45    0.36
   5   7   1    7.91    0.53
  -6  -7  -1    2.66    0.18
   6   7   1    2.42    0.39
   8  -8  -1    8.15    0.35
   7  -8  -1   21.27    0.79
   6  -8  -1    5.62    0.29
   6  -8  -1    5.52    0.42
   5  -8  -1   29.00    1.19
   5  -8  -1   28.58    1.03
   5  -8  -1   28.34    1.34
   4  -8  -1   94.99    3.46
   4  -8  -1   94.40    3.62
   3  -8  -1   25.19    0.98
   3  -8  -1   25.52    1.35
   2  -8  -1    1.66    0.24
   2  -8  -1    1.21    0.31
   1  -8  -1    6.94    0.38
   0  -8  -1   16.60    0.64
   0  -8  -1   17.33    0.69
   0  -8  -1   15.12    0.66
   0   8   1   16.54    0.91
  -1  -8  -1    0.09    0.10
  -1  -8  -1    0.00    0.09
  -1  -8  -1    0.23    0.36
   1   8   1    0.04    0.22
   1   8   1    0.03    0.30
  -2  -8  -1    5.83    0.31
  -2  -8  -1    6.07    0.32
   2   8   1    5.66    0.60
   2   8   1    5.74    0.44
  -3  -8  -1    1.26    0.15
   3   8   1    1.34    0.39
  -4  -8  -1    0.05    0.10
   4   8   1    0.34    0.36
  -5  -8  -1    1.79    0.16
   5   8   1    1.61    0.40
   8  -9  -1    2.93    0.19
   7  -9  -1   19.75    0.72
   7  -9  -1   16.84    1.44
   6  -9  -1    0.20    0.09
   6  -9  -1    0.10    0.23
   5  -9  -1    3.86    0.41
   5  -9  -1    4.32    0.25
   4  -9  -1    4.22    0.21
   4  -9  -1    3.94    0.36
   4  -9  -1    3.78    0.24
   3  -9  -1    7.35    0.35
   3  -9  -1    7.54    0.61
   3  -9  -1    7.82    0.42
   2  -9  -1   10.88    0.90
   1  -9  -1   23.30    1.46
   1  -9  -1   20.01    0.80
   1  -9  -1   21.45    0.84
  -1   9   1   20.69    1.08
   0  -9  -1  133.02    4.43
   0  -9  -1  129.26    4.68
   0  -9  -1  126.19    4.56
   0   9   1  132.49    4.15
   0   9   1  129.34    4.31
  -1  -9  -1    4.47    0.27
  -1  -9  -1    4.13    0.26
   1   9   1    4.32    0.61
  -2  -9  -1    2.62    0.22
  -2  -9  -1    2.69    0.21
   2   9   1    2.56    0.52
  -3  -9  -1    6.70    0.35
   3   9   1    7.60    0.72
  -4  -9  -1   20.98    0.80
   4   9   1   19.70    0.85
   5   9   1    1.73    0.32
   8 -10  -1    0.35    0.08
   7 -10  -1   15.90    1.05
   7 -10  -1   16.14    0.62
   6 -10  -1    0.51    0.10
   5 -10  -1    1.54    0.35
   5 -10  -1    1.94    0.17
   4 -10  -1   12.59    0.51
   4 -10  -1   12.47    0.48
   4 -10  -1   11.69    0.67
   3 -10  -1   80.16    2.70
   3 -10  -1   81.18    2.73
   3 -10  -1   78.59    2.78
   2 -10  -1   31.18    1.14
  -2  10   1   31.24    1.41
   1 -10  -1   25.09    0.95
  -1  10   1   21.33    1.21
  -1  10   1   22.92    0.94
   0 -10  -1    4.77    0.29
   0  10   1    4.23    0.45
  -1 -10  -1   27.92    1.05
  -1 -10  -1   28.66    1.08
   1  10   1   27.03    1.24
  -2 -10  -1    2.79    0.22
   2  10   1    2.55    0.42
  -3 -10  -1    1.92    0.17
   3  10   1    2.05    0.44
  -4 -10  -1   10.57    0.43
   4  10   1    9.19    0.57
   8 -11  -1    1.43    0.12
   7 -11  -1    0.78    0.10
   7 -11  -1    0.58    0.54
   6 -11  -1    9.75    0.41
   5 -11  -1    2.57    0.19
   5 -11  -1    2.40    0.16
   4 -11  -1    1.12    0.11
   4 -11  -1    1.19    0.14
   3 -11  -1   47.58    1.65
  -3  11   1   46.39    1.54
   2 -11  -1    0.85    0.13
  -2  11   1    1.33    0.38
  -1  11   1    1.43    0.38
   0 -11  -1    2.38    0.21
   0  11   1    2.50    0.52
  -1 -11  -1   17.03    0.70
   1  11   1   17.32    0.82
  -2 -11  -1    3.42    0.22
   2  11   1    3.28    0.39
  -3 -11  -1    0.12    0.08
   3  11   1    0.12    0.24
   7 -12  -1    1.57    0.49
   7 -12  -1    2.06    0.14
   6 -12  -1    5.33    0.26
   5 -12  -1    0.20    0.11
   5 -12  -1    0.01    0.07
   4 -12  -1    0.31    0.10
   4 -12  -1    0.44    0.07
  -4  12   1    0.42    0.38
   3 -12  -1   16.00    0.61
  -3  12   1   15.29    0.81
   2 -12  -1    3.50    0.23
  -2  12   1    2.90    0.49
   1 -12  -1    1.97    0.19
  -1  12   1    2.18    0.37
   0 -12  -1    0.43    0.13
   0  12   1    0.31    0.34
  -1 -12  -1    0.42    0.11
   1  12   1    0.29    0.29
  -2 -12  -1    1.66    0.14
   2  12   1    1.39    0.27
   7 -13  -1    0.23    0.06
   6 -13  -1    1.05    0.11
   6 -13  -1    0.76    0.43
   5 -13  -1    0.73    0.10
   4 -13  -1   19.82    0.73
  -4  13   1   20.01    0.97
   3 -13  -1    1.91    0.17
   3 -13  -1    2.10    0.15
  -3  13   1    2.24    0.35
   2 -13  -1    5.44    0.28
   2 -13  -1    5.15    0.30
  -2  13   1    5.48    0.45
   1 -13  -1    0.12    0.10
  -1  13   1    0.04    0.29
   0  13   1    3.68    0.34
   4 -14  -1   -0.08    0.06
   3 -14  -1    0.17    0.08
   3 -14  -1    0.22    0.05
  -3  14   1    0.00    0.28
   2 -14  -1    0.22    0.10
   2 -14  -1   -0.04    0.06
  -2  14   1   -0.03    0.26
   1 -14  -1    0.28    0.07
  -1  14   1    0.10    0.24
   0  15  -2    1.67    0.23
   0 -15   2    1.55    0.14
  -1  15  -2    4.30    0.38
   1 -15   2    4.04    0.22
  -2  15  -2    2.79    0.31
   2 -15   2    3.14    0.18
  -3  15  -2    4.92    0.34
   3 -15   2    5.11    0.21
  -4  15  -2    4.47    0.43
  -5  15  -2   -0.01    0.21
   1  14  -2    1.19    0.27
   0  14  -2    1.81    0.31
  -1  14  -2   15.88    0.94
   1 -14   2   15.35    0.62
  -2  14  -2    1.36    0.33
   2 -14   2    1.18    0.14
  -3  14  -2    2.11    0.44
   3 -14   2    1.94    0.15
   4 -14   2    1.03    0.07
   5 -14   2   13.06    0.50
   6 -14   2    0.54    0.08
   7 -14   2    1.53    0.10
   3  13  -2    0.09    0.20
   2  13  -2    2.84    0.29
   1  13  -2    6.07    0.40
   0  13  -2    3.32    0.36
  -1  13  -2    4.80    0.48
   1 -13   2    4.24    0.28
  -2  13  -2   10.14    0.85
   2 -13   2    9.45    0.43
   3 -13   2    8.51    0.38
   4 -13   2   12.43    0.47
   4 -13   2   12.18    0.49
   5 -13   2    5.07    0.27
   6 -13   2    1.37    0.13
   7 -13   2    1.71    0.13
   3  12  -2    0.13    0.28
  -3 -12   2    0.10    0.09
  -3 -12   2    0.08    0.09
   2  12  -2    0.74    0.38
  -2 -12   2    0.59    0.12
  -2 -12   2    0.53    0.12
   1  12  -2    1.74    0.38
  -1 -12   2    1.57    0.16
   0  12  -2    0.64    0.34
   0 -12   2    0.88    0.13
   0 -12   2    0.34    0.12
  -1  12  -2    1.38    0.42
   1 -12   2    1.27    0.15
   1 -12   2    1.39    0.17
   2 -12   2   20.24    0.79
   2 -12   2   20.18    0.75
   3 -12   2    8.72    0.40
   4 -12   2    6.23    0.29
   4 -12   2    6.03    0.31
   5 -12   2    0.99    0.13
   6 -12   2    9.92    0.43
   7 -12   2    0.18    0.08
   8 -12   2    0.24    0.07
   4  11  -2    1.33    0.29
  -4 -11   2    1.08    0.12
   3  11  -2   -0.04    0.34
  -3 -11   2    0.08    0.10
  -3 -11   2    0.06    0.09
   2  11  -2    5.80    0.72
  -2 -11   2    5.40    0.29
  -2 -11   2    5.81    0.30
   1  11  -2   44.48    1.88
  -1 -11   2   46.77    1.67
  -1 -11   2   47.26    1.70
   0  11  -2    2.34    0.39
   0 -11   2    2.40    0.20
   0 -11   2    2.60    0.20
   1 -11   2    9.36    0.44
   1 -11   2    9.86    0.41
   2 -11   2    8.73    0.73
   2 -11   2   10.79    0.47
   2 -11   2   10.09    0.44
   2 -11   2   10.28    0.47
   3 -11   2   12.34    0.50
   3 -11   2   11.75    1.09
   3 -11   2   12.33    0.50
   3 -11   2   11.56    0.51
   4 -11   2    7.22    0.32
   4 -11   2    6.65    0.74
   4 -11   2    7.05    0.35
   5 -11   2    0.09    0.33
   5 -11   2   -0.08    0.08
   6 -11   2    0.16    0.09
   7 -11   2    2.40    0.19
   8 -11   2    0.66    0.10
   5  10  -2    3.50    0.43
  -5 -10   2    3.82    0.21
   4  10  -2    0.22    0.35
  -4 -10   2    0.69    0.13
  -4 -10   2    0.64    0.11
   3  10  -2    2.15    0.47
  -3 -10   2    2.25    0.18
  -3 -10   2    1.96    0.18
   2  10  -2    6.58    0.49
  -2 -10   2    6.59    0.34
  -2 -10   2    6.73    0.34
   1  10  -2    4.67    0.53
   1  10  -2    5.40    0.62
  -1 -10   2    6.04    0.31
  -1 -10   2    5.06    0.30
  -1 -10   2    5.36    0.30
   0  10  -2    1.67    0.46
   0  10  -2    1.79    0.39
   0 -10   2    1.57    0.16
   0 -10   2    2.13    0.18
   0 -10   2    1.86    0.51
   1 -10   2   22.55    0.97
   1 -10   2   24.59    0.84
   1 -10   2   23.01    0.89
   2 -10   2   13.76    0.57
   2 -10   2   12.96    0.85
   3 -10   2   31.62    1.14
   3 -10   2   31.76    1.61
   3 -10   2   32.21    1.09
   3 -10   2   28.86    1.49
   4 -10   2   10.67    0.46
   4 -10   2   10.72    0.42
   4 -10   2    8.96    0.77
   5 -10   2    6.65    0.33
   5 -10   2    5.21    0.44
   6 -10   2    6.78    0.35
   7 -10   2    3.58    0.24
   8 -10   2    1.53    0.14
  -6  -9   2    0.48    0.09
   5   9  -2    2.30    0.45
  -5  -9   2    2.32    0.18
   4   9  -2    1.05    0.50
  -4  -9   2    1.13    0.14
  -4  -9   2    0.73    0.13
   3   9  -2   13.49    1.05
  -3  -9   2   13.49    0.56
   2   9  -2    2.34    0.32
   2   9  -2    2.54    0.53
  -2  -9   2    2.25    0.52
  -2  -9   2    2.17    0.18
   1   9  -2   56.01    1.93
  -1  -9   2   53.39    1.92
  -1  -9   2   55.35    1.96
  -1  -9   2   54.84    1.80
   0   9  -2    5.70    0.35
   0  -9   2    4.70    0.39
   1  -9   2    2.26    0.24
   2  -9   2   15.22    0.72
   2  -9   2   14.06    0.83
   3  -9   2    3.69    0.34
   3  -9   2    3.61    0.54
   4  -9   2   26.81    1.22
   5  -9   2    7.39    0.56
   5  -9   2    8.46    0.40
   5  -9   2    7.35    0.37
   6  -9   2    0.27    0.10
   6  -9   2    0.18    0.18
   6  -9   2    0.24    0.25
   7  -9   2    5.24    0.29
   7  -9   2    4.86    0.28
   8  -9   2    6.73    0.33
   8  -9   2    7.87    0.37
   6   8  -2    1.10    0.40
  -6  -8   2    0.84    0.12
   5   8  -2    0.92    0.44
   5   8  -2    1.07    0.25
   4   8  -2    0.99    0.48
  -4  -8   2    1.15    0.14
   3   8  -2   26.31    1.29
   3   8  -2   25.50    1.11
  -3  -8   2   27.66    1.07
  -3  -8   2   27.70    0.99
   2   8  -2   31.61    1.17
  -2  -8   2   35.03    1.58
   1   8  -2    7.96    0.66
  -1  -8   2    7.03    0.38
   0   8  -2    0.71    0.20
   0  -8   2    0.56    0.15
   1  -8   2    8.20    0.39
   1  -8   2    7.61    0.69
   2  -8   2   74.92    2.38
   2  -8   2   73.55    2.81
   3  -8   2  100.32    3.17
   3  -8   2   99.51    3.68
   4  -8   2   23.90    0.91
   5  -8   2   45.06    1.66
   5  -8   2   46.98    1.62
   6  -8   2    3.09    0.30
   6  -8   2    3.47    0.24
   7  -8   2   11.55    0.50
   8  -8   2    1.63    0.21
   7   7  -2   -0.08    0.14
  -7  -7   2    0.05    0.09
   6   7  -2   13.96    1.09
   6   7  -2   11.67    0.51
   5   7  -2    2.25    0.20
   5   7  -2    2.94    0.23
   5   7  -2    3.20    0.55
   4   7  -2    2.82    0.67
   4   7  -2    1.71    0.18
   4   7  -2    1.41    0.18
  -3  -7   2    0.31    0.34
   2   7  -2   44.97    1.74
  -2  -7   2   45.90    1.89
   1   7  -2   57.55    2.22
  -1  -7   2   57.03    2.22
   0   7  -2   22.79    1.09
   0  -7   2   21.20    1.06
  -1   7  -2    3.30    0.44
   1  -7   2    3.55    0.24
   1  -7   2    3.36    0.24
   2  -7   2   51.10    2.12
   2  -7   2   53.73    2.05
   3  -7   2    6.26    0.42
   3  -7   2    7.65    0.43
   4  -7   2    5.17    0.36
   5  -7   2    2.18    0.33
   6  -7   2    0.23    0.21
   6  -7   2    0.08    0.38
   6  -7   2    0.41    0.11
   7  -7   2    0.43    0.13
   7  -7   2    0.47    0.37
   7   6  -2    4.69    0.31
   7   6  -2    4.72    0.25
   6   6  -2    0.81    0.59
   6   6  -2    0.59    0.12
   6   6  -2    0.37    0.11
   5   6  -2    1.69    0.63
   5   6  -2    1.42    0.17
   5   6  -2    1.60    0.17
   4   6  -2   42.41    1.75
   4   6  -2   44.61    1.65
  -4  -6   2   43.49    1.68
  -3  -6   2   18.20    0.81
   2   6  -2   30.48    1.20
  -2  -6   2   29.27    1.05
   1   6  -2   65.59    2.20
  -1  -6   2   63.97    2.34
   0   6  -2   81.13    2.92
   0  -6   2   78.52    2.76
   0  -6   2   81.64    2.51
  -1   6  -2   81.27    2.95
   1  -6   2   82.54    3.06
   1  -6   2   82.59    2.72
   2  -6   2   25.81    0.86
   2  -6   2   22.58    0.94
   3  -6   2  110.57    3.79
   3  -6   2  114.32    4.03
   4  -6   2   16.02    0.68
   5  -6   2   15.65    0.67
   6  -6   2   28.73    1.12
   6  -6   2   26.56    1.35
   6  -6   2   28.92    1.04
   7  -6   2    1.73    0.50
   7  -6   2    1.63    0.28
   8  -6   2    0.12    0.36
   8   5  -2    3.51    0.25
   7   5  -2    6.82    0.35
   7   5  -2    6.63    0.33
   6   5  -2   17.06    0.78
   6   5  -2   18.13    0.73
   6   5  -2   16.72    1.35
   5   5  -2   17.72    0.82
   5   5  -2   19.20    0.77
   5   5  -2   19.80    0.95
  -4  -5   2    0.37    0.31
  -3  -5   2  262.47    8.51
   2   5  -2   61.85    2.12
  -2  -5   2   62.18    1.97
   1   5  -2   43.26    1.54
  -1  -5   2   41.50    1.35
   0   5  -2    5.65    0.33
   0  -5   2    4.91    0.43
   0  -5   2    5.56    0.28
  -1   5  -2  102.66    3.52
   1  -5   2  103.68    3.57
   1  -5   2  106.50    3.35
   2  -5   2  103.78    3.22
   2  -5   2  104.47    3.47
   3  -5   2    0.10    0.15
   3  -5   2    0.17    0.12
   4  -5   2   50.44    1.80
   5  -5   2    7.38    0.38
   6  -5   2    8.41    0.46
   6  -5   2    8.68    0.87
   7  -5   2    2.07    0.51
   7  -5   2    1.93    0.30
   8  -5   2   11.45    0.82
   9  -5   2    0.25    0.14
   8   4  -2    5.89    0.29
   7   4  -2    0.29    0.10
   7   4  -2    0.16    0.09
   6   4  -2    1.86    0.19
   6   4  -2    1.85    0.17
   5   4  -2   10.65    0.52
   5   4  -2   10.61    0.48
  -4  -4   2    1.32    0.28
  -3  -4   2  183.69    5.68
   2   4  -2   84.43    2.80
  -2  -4   2   81.04    2.82
   1   4  -2   21.55    0.80
  -1  -4   2   20.08    0.87
   0   4  -2   91.49    2.87
   0  -4   2   82.15    2.91
   1  -4   2   13.77    0.68
   1  -4   2   14.17    0.61
   2  -4   2  282.04    8.61
   2  -4   2  281.32    9.39
   3  -4   2    1.60    0.17
   3  -4   2    1.87    0.23
   4  -4   2    9.78    0.50
   5  -4   2   25.16    1.01
   5  -4   2   24.47    0.94
   6  -4   2    5.98    0.46
   6  -4   2    5.97    0.31
   6  -4   2    5.91    0.66
   7  -4   2   11.86    0.63
   7  -4   2   13.10    1.10
   8  -4   2    1.72    0.50
   8  -4   2    2.32    0.20
   9  -4   2    0.71    0.14
   9  -4   2    0.48    0.32
   9   3  -2    0.00    0.10
   8   3  -2    1.40    0.14
   8   3  -2    1.69    0.15
   7   3  -2    3.81    0.25
   7   3  -2    3.55    0.24
   6   3  -2  151.50    5.54
   6   3  -2  155.44    5.90
   5   3  -2    1.57    0.16
  -4  -3   2    0.40    0.26
   3   3  -2  115.76    4.28
  -3  -3   2  116.12    3.97
   2   3  -2  845.28   25.29
   2   3  -2  733.96   25.31
  -2  -3   2  769.59   24.08
   1   3  -2    1.61    0.09
  -1  -3   2    1.23    0.18
  -1  -3   2    1.44    0.08
   0   3  -2  215.89    7.10
   0  -3   2  204.54    6.71
   0  -3   2  222.27    6.94
   1  -3   2  520.66   17.81
   1  -3   2  552.90   16.38
   2  -3   2   59.75    2.06
   2  -3   2   57.13    1.84
   3  -3   2    3.26    0.20
   4  -3   2    0.38    0.10
   5  -3   2  135.29    4.48
   5  -3   2  130.42    4.76
   6  -3   2    1.42    0.47
   6  -3   2    1.50    0.14
   6  -3   2    1.22    0.24
   7  -3   2    0.23    0.40
   7  -3   2    0.03    0.23
   7  -3   2    0.26    0.08
   8  -3   2    8.70    0.38
   8  -3   2    9.37    0.68
   9  -3   2   28.71    0.86
   9  -3   2   29.29    1.16
   9   2  -2    4.83    0.25
   8   2  -2    1.83    0.15
   8   2  -2    1.52    0.15
   7   2  -2    0.39    0.12
   7   2  -2    0.33    0.21
   7   2  -2    0.38    0.09
   6   2  -2   29.15    1.13
   6   2  -2   28.86    1.20
   6   2  -2   22.55    5.74
   5   2  -2    6.90    0.33
   4   2  -2   10.03    0.44
  -4  -2   2    9.00    0.67
  -3  -2   2    3.05    0.21
  -2  -2   2  378.82   11.81
   1   2  -2  279.91    8.85
  -1  -2   2  264.40    8.32
   0  -2   2  106.15    3.52
   0  -2   2  103.25    3.23
   1  -2   2   10.47    0.35
   1  -2   2   10.25    0.38
   2  -2   2  452.86   14.88
   3  -2   2   29.85    1.03
   4  -2   2    7.51    0.33
   5  -2   2   14.14    0.60
   5  -2   2   15.96    0.65
   6  -2   2   15.81    0.59
   6  -2   2   17.09    0.67
   6  -2   2   16.52    0.79
   6  -2   2   16.59    0.72
   7  -2   2    8.33    0.58
   7  -2   2    8.41    0.40
   7  -2   2    8.28    0.39
   8  -2   2    2.15    0.51
   8  -2   2    2.21    0.19
   9  -2   2   16.57    0.85
   9  -2   2   15.68    0.53
   9   1  -2   11.63    0.42
   9   1  -2   11.58    0.48
   8   1  -2   -0.02    0.08
   8   1  -2    0.01    0.07
   7   1  -2    8.53    0.39
   7   1  -2    7.17    0.49
   7   1  -2    8.01    0.42
   6   1  -2    3.69    0.26
   6   1  -2    2.89    0.21
   5   1  -2  108.43    3.96
   5   1  -2  105.29    3.85
  -5  -1   2  105.85    3.46
   4   1  -2    3.52    0.22
  -4  -1   2    3.69    0.46
  -3  -1   2   17.24    0.60
   1   1  -2    1.16    0.08
   1  -1   2  271.35    8.84
   2  -1   2   42.14    1.53
   3  -1   2   65.79    2.24
   4  -1   2    9.66    0.43
   5  -1   2   18.61    0.71
   5  -1   2   17.79    0.72
   6  -1   2   44.90    1.70
   6  -1   2   48.40    1.77
   6  -1   2   47.27    1.74
   7  -1   2   20.91    0.67
   7  -1   2   20.25    0.83
   7  -1   2   23.05    0.97
   8  -1   2    3.24    0.40
   8  -1   2    2.73    0.20
   9  -1   2    4.58    0.24
   9   0  -2    0.16    0.08
   8   0  -2   11.13    0.50
   8   0  -2   10.86    0.48
   7   0  -2   14.09    0.58
   7   0  -2   14.47    0.63
   7   0  -2   12.27    0.59
   6   0  -2    3.03    0.20
   6   0  -2    2.62    0.21
   5   0  -2   19.64    0.79
  -5   0   2   18.59    0.82
   4   0  -2   12.10    0.52
  -4   0   2   12.25    0.55
   3   0  -2  199.75    6.58
   3   0  -2  198.53    6.56
   2   0  -2  257.64    8.48
   1   0  -2   57.74    1.93
   1   0  -2   60.57    1.94
   0   0  -2  123.54    3.79
   0   0   2  123.72    4.10
  -1   0  -2  535.62   16.08
   1   0   2  510.77   17.09
   1   0   2  532.87   17.41
  -2   0  -2   83.75    2.63
   2   0   2   85.36    2.90
   3   0   2    0.87    0.16
   4   0   2   72.99    2.56
   5   0   2   13.90    0.56
   5   0   2   12.45    0.57
   6   0   2   15.85    1.15
   6   0   2   15.27    0.69
   6   0   2   15.35    0.67
   6   0   2   15.42    0.64
   7   0   2    7.48    0.43
   7   0   2    7.42    0.36
   7   0   2    8.88    0.70
   8   0   2    5.21    0.26
   8   0   2    4.39    0.47
   9   0   2    1.53    0.14
   9  -1  -2    1.42    0.14
   8  -1  -2    5.36    0.28
   7  -1  -2    1.22    0.15
   7  -1  -2    1.05    0.15
   7  -1  -2    1.26    0.14
   6  -1  -2   51.85    2.01
   6  -1  -2   53.37    1.95
   5  -1  -2    1.95    0.17
  -5   1   2    1.98    0.29
   4  -1  -2    5.38    0.28
   2  -1  -2  338.49   11.11
   2  -1  -2  336.87   10.49
   1  -1  -2   11.64    0.48
   1  -1  -2   11.52    0.39
   0  -1  -2  314.45    9.49
   0   1   2  307.04   10.12
  -1  -1  -2  257.80    8.08
   1   1   2  260.45    8.47
   1   1   2  267.08    8.79
  -2  -1  -2    1.57    0.13
   2   1   2    1.24    0.15
   2   1   2    1.68    0.14
   3   1   2   15.74    0.67
   4   1   2   11.51    0.68
   4   1   2   11.02    0.47
   5   1   2  112.67    3.94
   5   1   2  108.15    3.43
   5   1   2  110.28    3.81
   5   1   2  104.67    4.19
   6   1   2    3.05    0.57
   6   1   2    2.62    0.38
   6   1   2    3.38    0.21
   7   1   2   16.02    0.57
   7   1   2   16.61    0.61
   7   1   2   16.71    0.98
   7   1   2   15.58    0.65
   8   1   2    2.33    0.19
   8   1   2    2.21    0.41
   7  -2  -2    1.91    0.16
   5  -2  -2    3.63    0.23
   3  -2  -2   16.98    0.77
   3  -2  -2   15.31    0.59
   3  -2  -2   17.73    0.60
   2  -2  -2  456.67   14.10
   2  -2  -2  462.83   15.20
   1  -2  -2    1.65    0.11
   1  -2  -2    1.57    0.10
   0  -2  -2   89.38    2.89
   0   2   2   88.70    2.99
  -1  -2  -2  109.91    3.40
   1   2   2  110.21    3.75
   1   2   2  110.22    3.68
  -2  -2  -2   24.04    0.80
   2   2   2   23.45    0.90
   3   2   2    5.88    0.45
   4   2   2   24.33    1.15
   4   2   2   23.42    0.92
   5   2   2    7.10    0.57
   5   2   2    8.10    0.38
   5   2   2    8.03    0.41
   5   2   2    9.40    0.52
   6   2   2    7.39    0.44
   6   2   2    7.79    0.84
   6   2   2    7.27    0.35
   7   2   2    2.51    0.14
   7   2   2    2.52    0.25
   7   2   2    2.62    0.44
   8   2   2    0.15    0.11
   8   2   2    0.16    0.29
   5  -3  -2   10.35    0.47
   4  -3  -2   98.45    3.51
   4  -3  -2  105.30    3.43
   3  -3  -2   32.38    1.10
   3  -3  -2   32.28    1.09
   2  -3  -2   36.67    1.23
   2  -3  -2   36.13    1.30
   1  -3  -2  308.14    9.96
   1  -3  -2  296.33    9.14
  -1   3   2  292.83    9.86
   0  -3  -2  139.93    4.85
   0  -3  -2  142.41    4.50
   0   3   2  137.15    4.60
  -1  -3  -2  165.21    5.26
   1   3   2  164.51    5.73
   1   3   2  164.47    5.55
  -2  -3  -2   52.47    1.72
   2   3   2   46.18    1.75
   2   3   2   51.58    1.72
   3   3   2    9.09    0.56
   4   3   2   11.54    0.51
   4   3   2   12.66    0.60
   5   3   2   51.44    2.24
   5   3   2   51.74    2.09
   5   3   2   53.40    1.60
   5   3   2   53.40    1.97
  -6  -3  -2   19.95    0.78
   6   3   2   22.10    1.31
   6   3   2   19.46    0.80
   6   3   2   20.51    0.68
   7   3   2    0.32    0.33
   7   3   2    0.28    0.15
   7   3   2    0.32    0.06
   5  -4  -2   32.28    1.13
   4  -4  -2    7.49    0.32
   4  -4  -2    7.44    0.36
   3  -4  -2    9.95    0.45
   3  -4  -2    9.83    0.54
   2  -4  -2   18.51    0.63
   2  -4  -2   18.41    0.73
   1  -4  -2  146.91    4.99
   1  -4  -2  144.17    4.71
  -1   4   2  149.02    5.02
   0  -4  -2    8.50    0.64
   0  -4  -2    6.82    0.29
   0   4   2    6.48    0.48
  -1  -4  -2   91.72    3.01
   1   4   2   86.64    3.02
   2   4   2   43.46    1.69
   2   4   2   44.38    1.50
   3   4   2   -0.02    0.22
   3   4   2    0.03    0.09
   4   4   2   48.79    1.36
   4   4   2   47.52    1.80
   4   4   2   49.36    1.82
   4   4   2   48.54    2.17
  -5  -4  -2    2.42    0.19
   5   4   2    2.20    0.30
   5   4   2    2.16    0.18
   5   4   2    2.30    0.38
   5   4   2    2.57    0.41
  -6  -4  -2    0.01    0.11
   6   4   2   -0.04    0.16
   6   4   2    0.08    0.09
   6   4   2   -0.03    0.35
   7   4   2    2.27    0.42
   7   4   2    2.87    0.21
   6  -5  -2    0.20    0.12
   5  -5  -2   14.89    0.62
   5  -5  -2   14.83    0.63
   4  -5  -2    0.70    0.17
   4  -5  -2    0.69    0.17
   3  -5  -2   64.47    2.38
   3  -5  -2   63.69    2.31
   2  -5  -2   12.82    0.53
   2  -5  -2   12.97    0.70
   1  -5  -2   22.08    1.02
   1  -5  -2   22.78    0.83
   0  -5  -2   25.65    1.10
   0   5   2   25.47    0.91
  -1  -5  -2  118.32    3.76
   1   5   2  115.93    3.84
   2   5   2   14.09    0.66
  -3  -5  -2    4.77    0.26
   3   5   2    6.24    0.69
  -4  -5  -2    0.15    0.10
   4   5   2    0.31    0.22
   4   5   2    0.23    0.37
  -5  -5  -2   25.68    0.99
   5   5   2   27.87    1.33
   5   5   2   25.91    1.01
   5   5   2   25.37    0.96
  -6  -5  -2    1.35    0.15
   6   5   2    0.97    0.21
   6   5   2    1.34    0.34
   7   5   2    0.39    0.25
   7  -6  -2   46.69    1.61
   6  -6  -2   15.62    0.68
   6  -6  -2   15.91    0.61
   5  -6  -2    0.54    0.31
   5  -6  -2    0.64    0.15
   4  -6  -2   13.16    0.59
   4  -6  -2   13.23    0.97
   3  -6  -2    3.29    0.47
   3  -6  -2    3.11    0.21
   2  -6  -2   92.54    3.13
   2  -6  -2   94.09    2.93
   1  -6  -2    0.48    0.24
   1  -6  -2    0.51    0.19
   0  -6  -2    2.11    0.30
   0   6   2    2.38    0.20
  -1  -6  -2    3.62    0.47
   1   6   2    3.54    0.38
  -2  -6  -2    8.88    0.41
   2   6   2    9.51    0.45
  -3  -6  -2    6.13    0.32
   3   6   2    6.13    0.71
  -4  -6  -2    5.85    0.31
   4   6   2    5.10    0.51
  -5  -6  -2    1.21    0.15
   5   6   2    0.89    0.39
  -6  -6  -2    0.06    0.10
   6   6   2   -0.06    0.27
   8  -7  -2    0.20    0.08
   7  -7  -2    8.31    1.12
   7  -7  -2    7.56    0.34
   6  -7  -2    4.43    0.40
   6  -7  -2    4.92    0.26
   5  -7  -2   21.23    0.96
   5  -7  -2   21.30    0.78
   5  -7  -2   21.93    0.83
   5  -7  -2   20.79    0.75
   4  -7  -2    0.05    0.16
   4  -7  -2   -0.04    0.25
   3  -7  -2   27.03    0.94
   3  -7  -2   25.63    1.24
   2  -7  -2   13.43    0.63
   2  -7  -2   13.19    0.69
   1  -7  -2    9.32    0.80
   0  -7  -2    1.53    0.39
   0   7   2    1.74    0.29
  -1  -7  -2   15.61    0.73
  -1  -7  -2   15.06    0.62
  -1  -7  -2   15.77    0.65
   1   7   2   17.49    0.68
   1   7   2   18.08    1.11
  -2  -7  -2   19.65    0.77
   2   7   2   18.50    0.85
   2   7   2   18.90    0.87
  -3  -7  -2    6.31    0.33
   3   7   2    7.28    0.57
  -4  -7  -2    0.06    0.10
   4   7   2    0.20    0.36
  -5  -7  -2    0.07    0.10
   5   7   2    0.06    0.32
   6   7   2    2.25    0.27
   8  -8  -2    2.50    0.17
   7  -8  -2    5.34    0.27
   7  -8  -2    5.44    0.92
   6  -8  -2   17.54    0.78
   6  -8  -2   18.58    0.69
   5  -8  -2    3.81    0.19
   5  -8  -2    3.49    0.38
   5  -8  -2    3.15    0.22
   5  -8  -2    3.64    0.59
   4  -8  -2    0.05    0.29
   4  -8  -2    0.02    0.20
   4  -8  -2    0.15    0.09
   3  -8  -2    1.76    0.45
   3  -8  -2    1.58    0.38
   2  -8  -2   34.65    1.53
   2  -8  -2   35.24    1.58
   2  -8  -2   28.64    1.19
   1  -8  -2   50.98    1.97
   1  -8  -2   48.81    1.81
   0  -8  -2    0.28    0.34
   0  -8  -2    0.25    0.11
   0  -8  -2    0.19    0.09
   0   8   2    0.11    0.35
   0   8   2    1.55    0.40
  -1  -8  -2    2.59    0.22
  -1  -8  -2    1.99    0.18
   1   8   2    2.25    0.31
   1   8   2    1.96    0.45
  -2  -8  -2   10.63    0.48
   2   8   2   11.04    0.91
  -3  -8  -2    0.90    0.14
   3   8   2    0.92    0.37
  -4  -8  -2   15.92    0.65
   4   8   2   15.87    0.70
  -5  -8  -2    0.04    0.09
   5   8   2    0.03    0.25
   8  -9  -2    2.79    0.18
   7  -9  -2    0.67    0.11
   7  -9  -2    0.69    0.64
   6  -9  -2   -0.10    0.07
   5  -9  -2    5.62    0.37
   5  -9  -2    5.51    0.29
   5  -9  -2    6.49    0.27
   4  -9  -2   26.23    0.95
   4  -9  -2   24.81    1.30
   4  -9  -2   27.00    0.94
   3  -9  -2   40.66    1.48
   3  -9  -2   40.29    1.91
   3  -9  -2   40.02    1.40
   3  -9  -2   39.51    1.39
   2  -9  -2    2.63    0.21
   2  -9  -2    2.55    0.36
   2  -9  -2    3.04    0.26
  -2   9   2    2.70    0.52
   1  -9  -2    9.90    0.48
  -1   9   2   10.77    0.61
  -1   9   2    9.31    0.55
   0  -9  -2   22.16    0.88
   0   9   2   21.55    0.88
  -1  -9  -2   14.70    0.63
   1   9   2   14.17    1.04
  -2  -9  -2    6.78    0.35
   2   9   2    6.16    0.59
  -3  -9  -2    0.44    0.11
   3   9   2    0.09    0.34
  -4  -9  -2    0.00    0.09
   4   9   2    0.00    0.28
   8 -10  -2    1.12    0.11
   7 -10  -2    4.97    0.81
   7 -10  -2    4.92    0.25
   6 -10  -2    3.08    0.21
   5 -10  -2   13.96    0.51
   5 -10  -2   12.70    0.53
   4 -10  -2    4.78    0.24
   4 -10  -2    4.97    0.26
   4 -10  -2    4.64    0.40
   3 -10  -2    0.59    0.10
  -3  10   2    0.80    0.45
   2 -10  -2    9.18    0.43
  -2  10   2   10.08    0.61
   1 -10  -2   23.85    0.94
  -1  10   2   23.35    0.92
   0 -10  -2    0.92    0.16
   0  10   2    1.27    0.40
  -1 -10  -2    2.06    0.20
   1  10   2    2.66    0.39
  -2 -10  -2    0.35    0.11
   2  10   2    0.09    0.33
  -3 -10  -2    0.29    0.10
   3  10   2    0.14    0.27
   8 -11  -2    0.18    0.07
   7 -11  -2    2.88    0.18
   7 -11  -2    2.06    0.50
   6 -11  -2   -0.09    0.08
   5 -11  -2    1.96    0.13
   5 -11  -2    1.62    0.15
   4 -11  -2    1.41    0.14
   4 -11  -2    1.16    0.14
   4 -11  -2    1.30    0.11
   3 -11  -2   22.16    0.83
  -3  11   2   23.25    0.87
   2 -11  -2    9.97    0.44
  -2  11   2   10.36    0.86
   1 -11  -2    1.38    0.17
   1 -11  -2    1.26    0.17
  -1  11   2    0.92    0.35
   0 -11  -2    0.81    0.14
   0  11   2    0.67    0.37
  -1 -11  -2    2.95    0.22
   1  11   2    2.51    0.48
  -2 -11  -2    0.69    0.11
   2  11   2    0.52    0.31
   7 -12  -2    0.30    0.07
   7 -12  -2    0.38    0.40
   6 -12  -2   14.90    0.56
   6 -12  -2   14.89    1.22
   5 -12  -2    1.91    0.15
   5 -12  -2    1.86    0.12
   4 -12  -2    0.75    0.11
   4 -12  -2    0.50    0.07
   3 -12  -2   -0.02    0.06
   3 -12  -2   -0.09    0.10
  -3  12   2    0.14    0.35
   2 -12  -2    7.89    0.37
   2 -12  -2    8.61    0.40
  -2  12   2    7.38    0.68
   1 -12  -2    6.14    0.33
  -1  12   2    6.06    0.61
   0 -12  -2    1.74    0.16
   0  12   2    1.52    0.32
   1  12   2   14.34    0.82
   6 -13  -2    3.54    0.47
   5 -13  -2    0.00    0.07
   4 -13  -2    7.46    0.31
   3 -13  -2    0.10    0.06
   3 -13  -2    0.13    0.09
   2 -13  -2    2.13    0.18
   2 -13  -2    2.16    0.15
  -2  13   2    1.96    0.38
   1 -13  -2   -0.06    0.08
  -1  13   2    0.03    0.28
   0 -13  -2    0.32    0.10
   0  13   2    0.13    0.26
   3 -14  -2    7.09    0.28
   2 -14  -2    0.45    0.05
   1 -16   3    0.15    0.06
  -2  16  -3   -0.01    0.19
   2 -16   3    0.10    0.05
  -3  16  -3    0.12    0.19
  -4  16  -3    0.03    0.18
   0  15  -3    2.98    0.35
   0 -15   3    3.03    0.20
  -1  15  -3    0.84    0.28
   1 -15   3    0.81    0.12
  -2  15  -3    0.10    0.23
   2 -15   3    0.18    0.08
  -3  15  -3    1.30    0.30
   3 -15   3    1.20    0.10
  -4  15  -3    0.16    0.25
   2  14  -3    0.42    0.22
   1  14  -3   10.24    0.67
   0  14  -3    7.11    0.65
  -1  14  -3    0.25    0.29
   1 -14   3    0.08    0.11
  -2  14  -3    0.11    0.30
   2 -14   3    0.24    0.10
   3 -14   3   17.85    0.67
   4 -14   3    1.12    0.09
   5 -14   3    0.58    0.10
   6 -14   3    2.98    0.17
   7 -14   3    9.77    0.37
   3  13  -3    0.05    0.22
   2  13  -3   21.96    0.80
  -2 -13   3   21.64    0.81
   1  13  -3    3.96    0.49
  -1 -13   3    4.04    0.24
   0  13  -3    0.45    0.32
   0 -13   3    0.53    0.11
   0 -13   3    0.30    0.11
  -1  13  -3    1.86    0.43
   1 -13   3    1.41    0.15
   1 -13   3    1.83    0.19
   2 -13   3    3.22    0.23
   2 -13   3    3.02    0.22
   3 -13   3    5.17    0.28
   4 -13   3    7.89    0.36
   4 -13   3    7.59    0.32
   5 -13   3    5.00    0.27
   6 -13   3    0.14    0.08
   7 -13   3    6.36    0.28
   4  12  -3    1.67    0.31
  -4 -12   3    1.87    0.14
   3  12  -3    4.08    0.39
  -3 -12   3    4.12    0.23
  -3 -12   3    4.37    0.24
   2  12  -3    0.22    0.33
  -2 -12   3    0.29    0.11
  -2 -12   3    0.36    0.10
   1  12  -3    0.62    0.35
  -1 -12   3    0.67    0.12
  -1 -12   3    0.71    0.12
   0  12  -3   -0.12    0.30
   0 -12   3   -0.08    0.08
   0 -12   3    0.17    0.10
   1 -12   3    1.64    0.17
   1 -12   3    1.48    0.16
   2 -12   3   12.52    0.51
   2 -12   3   12.85    0.55
   3 -12   3    2.83    0.22
   3 -12   3    2.36    0.19
   4 -12   3    7.81    0.35
   4 -12   3    8.60    0.39
   5 -12   3    1.77    0.17
   6 -12   3    4.58    0.26
   7 -12   3    0.26    0.09
   8 -12   3    0.29    0.07
  -5 -11   3   15.18    0.58
   4  11  -3    5.72    0.43
  -4 -11   3    5.49    0.28
  -4 -11   3    6.09    0.28
   3  11  -3    4.96    0.45
  -3 -11   3    4.64    0.27
  -3 -11   3    5.06    0.27
   2  11  -3    4.07    0.43
  -2 -11   3    3.46    0.22
  -2 -11   3    3.36    0.23
   1  11  -3   17.31    1.19
  -1 -11   3   18.07    0.68
  -1 -11   3   18.72    0.72
   0  11  -3    3.02    0.48
   0  11  -3    2.82    0.53
   0 -11   3    2.54    0.20
   0 -11   3    2.90    0.21
   1 -11   3   38.70    1.31
   1 -11   3   36.00    1.52
   1 -11   3   39.51    1.39
   2 -11   3    2.95    0.22
   2 -11   3    2.45    0.22
   2 -11   3    2.76    0.50
   2 -11   3    3.59    0.25
   3 -11   3   10.73    1.00
   3 -11   3   11.57    0.50
   3 -11   3   11.05    0.49
   3 -11   3   11.99    0.85
   3 -11   3   12.11    0.49
   4 -11   3    0.50    0.12
   4 -11   3    0.30    0.33
   4 -11   3    0.43    0.09
   5 -11   3    2.49    0.48
   5 -11   3    3.11    0.23
   6 -11   3   17.82    0.70
   7 -11   3    1.93    0.17
   8 -11   3    1.01    0.11
   5  10  -3    0.12    0.34
  -5 -10   3    0.14    0.08
   4  10  -3   12.45    0.98
  -4 -10   3   10.63    0.46
  -4 -10   3   10.49    0.46
   3  10  -3    0.03    0.41
  -3 -10   3    0.04    0.08
  -3 -10   3   -0.06    0.08
   2  10  -3    1.73    0.49
   2  10  -3    1.93    0.29
  -2 -10   3    1.93    0.17
  -2 -10   3    2.09    0.18
   1  10  -3    5.92    0.63
   1  10  -3    5.51    0.58
  -1 -10   3    5.78    0.30
  -1 -10   3    6.04    0.30
  -1 -10   3    5.74    0.67
   0  10  -3    4.01    0.60
   0 -10   3    3.65    0.23
   0 -10   3    4.35    0.25
   0 -10   3    3.97    0.55
   1 -10   3   12.00    0.52
   1 -10   3   12.40    0.64
   2 -10   3   25.71    1.42
   2 -10   3   24.07    1.24
   3 -10   3   31.51    1.19
   3 -10   3   30.93    1.33
   4 -10   3   14.06    0.55
   4 -10   3   14.45    0.59
   4 -10   3   14.26    0.83
   5 -10   3   52.13    1.47
   5 -10   3   48.42    2.14
   5 -10   3   50.70    1.78
   6 -10   3    1.69    0.18
   6 -10   3    1.63    0.21
   7 -10   3   24.10    0.91
   7 -10   3   25.04    0.81
   8 -10   3    0.95    0.13
  -6  -9   3   20.72    0.78
   5   9  -3    0.38    0.40
  -5  -9   3    0.45    0.11
  -5  -9   3    0.27    0.09
   4   9  -3   13.50    1.15
  -4  -9   3   11.71    0.50
   3   9  -3    2.65    0.60
  -3  -9   3    3.18    0.22
   2   9  -3   13.56    0.61
   2   9  -3   14.92    0.67
  -2  -9   3   13.42    0.71
  -2  -9   3   13.56    0.55
   1   9  -3   43.92    1.60
  -1  -9   3   46.30    1.93
  -1  -9   3   44.21    1.57
   0   9  -3   23.15    1.11
   0  -9   3   22.52    0.88
   1  -9   3   10.88    0.63
   2  -9   3    4.07    0.58
   2  -9   3    4.31    0.32
   3  -9   3    3.25    0.40
   3  -9   3    3.52    0.41
   4  -9   3   11.87    0.57
   5  -9   3   28.19    1.24
   5  -9   3   27.84    0.97
   5  -9   3   26.96    1.02
   6  -9   3   31.80    1.14
   6  -9   3   32.82    1.03
   6  -9   3   27.88    1.26
   7  -9   3   20.98    0.82
   7  -9   3   21.43    0.73
   8  -9   3    2.04    0.18
   8  -9   3    1.40    0.16
  -7  -8   3    3.45    0.19
   6   8  -3    5.97    0.34
   6   8  -3    5.54    0.29
   5   8  -3    2.36    0.20
   5   8  -3    2.12    0.20
   5   8  -3    1.99    0.64
  -5  -8   3    2.08    0.18
   4   8  -3    3.48    0.25
   4   8  -3    3.36    0.68
   4   8  -3    2.87    0.24
   3   8  -3    0.18    0.48
   3   8  -3   -0.07    0.57
  -3  -8   3    0.32    0.31
   2   8  -3   53.01    1.88
   1   8  -3    2.83    0.27
  -1  -8   3    2.43    0.21
   0   8  -3  128.86    4.24
   0  -8   3  125.27    4.40
   1  -8   3   17.18    0.73
   1  -8   3   17.68    0.96
   2  -8   3   43.70    1.51
   2  -8   3   46.32    1.97
   3  -8   3    8.66    0.78
   3  -8   3    8.48    0.70
   4  -8   3   18.56    0.77
   5  -8   3    6.96    0.41
   5  -8   3    5.97    0.33
   5  -8   3    6.26    0.70
   6  -8   3   26.49    1.00
   6  -8   3   26.40    0.92
   6  -8   3   24.69    1.18
   6  -8   3   25.19    0.96
   7  -8   3    4.03    0.27
   7  -8   3    3.92    0.31
   8  -8   3    6.64    0.35
   9  -8   3    0.59    0.11
   7   7  -3    0.09    0.09
   7   7  -3    0.02    0.14
  -7  -7   3   -0.04    0.08
   6   7  -3    0.30    0.10
   6   7  -3    0.15    0.10
   5   7  -3   36.40    1.38
   5   7  -3   34.82    1.45
   4   7  -3    0.93    0.55
   4   7  -3    1.04    0.16
   4   7  -3    1.54    0.17
   4   7  -3    0.59    0.57
  -4  -7   3    0.97    0.48
  -3  -7   3    2.27    0.47
   2   7  -3    0.78    0.16
  -2  -7   3    0.82    0.21
   1   7  -3  103.89    3.73
  -1  -7   3  103.62    3.25
   0   7  -3    2.52    0.38
   0  -7   3    2.36    0.22
  -1   7  -3   39.88    1.37
   1  -7   3   38.81    1.68
   1  -7   3   33.43    1.52
   2  -7   3   49.43    1.91
   2  -7   3   49.39    1.66
   3  -7   3   97.97    3.55
   3  -7   3  108.42    3.80
   4  -7   3   63.80    2.29
   5  -7   3    3.16    0.28
   6  -7   3  147.79    4.96
   6  -7   3  143.89    5.22
   6  -7   3  153.17    4.26
   7  -7   3    2.20    0.25
   7  -7   3    1.81    0.47
   8  -7   3    0.10    0.17
   9  -7   3    0.10    0.11
   8   6  -3    8.69    0.33
   7   6  -3    7.32    0.36
   7   6  -3    6.94    0.35
   6   6  -3    1.25    0.16
   6   6  -3    1.09    0.15
   5   6  -3    3.00    0.25
   5   6  -3    3.24    0.24
  -4  -6   3   38.08    1.75
  -3  -6   3    9.35    0.73
   2   6  -3   96.46    3.34
  -2  -6   3   96.10    3.03
   1   6  -3    1.33    0.24
  -1  -6   3    1.33    0.27
   0   6  -3    8.43    0.64
   0  -6   3    9.40    0.71
   0  -6   3    8.79    0.65
  -1   6  -3  157.53    5.32
   1  -6   3  149.61    4.93
   1  -6   3  156.18    5.36
   2  -6   3   23.58    0.84
   2  -6   3   21.99    0.78
   3  -6   3   27.86    1.17
   4  -6   3    1.44    0.28
   5  -6   3    1.88    0.29
   6  -6   3    5.62    0.33
   6  -6   3    5.08    0.47
   6  -6   3    4.40    0.41
   7  -6   3   12.91    0.89
   8  -6   3   15.37    0.68
   8  -6   3   13.79    0.55
   9  -6   3    0.50    0.14
   8   5  -3    9.28    0.40
   7   5  -3    3.97    0.26
   7   5  -3    4.56    0.28
   6   5  -3    0.42    0.11
   6   5  -3    0.51    0.13
   5   5  -3   17.16    0.79
   5   5  -3   18.65    0.75
  -4  -5   3  152.06    4.85
  -3  -5   3    0.93    0.31
   2   5  -3   18.15    0.71
  -2  -5   3   17.32    0.64
   1   5  -3   15.45    0.73
  -1  -5   3   15.10    0.55
   0   5  -3  125.84    4.19
   0  -5   3  132.07    4.23
   1  -5   3  366.79   11.65
   1  -5   3  398.08   12.83
   2  -5   3   30.30    1.01
   2  -5   3   30.82    1.22
   3  -5   3   26.14    1.14
   4  -5   3    0.55    0.19
   5  -5   3   95.16    3.37
   6  -5   3    1.73    0.51
   6  -5   3    1.52    0.24
   7  -5   3    2.02    0.52
   8  -5   3   15.29    0.73
   8  -5   3   14.30    0.53
   9  -5   3    0.09    0.12
   9   4  -3    0.91    0.11
   8   4  -3    4.76    0.26
   8   4  -3    5.04    0.27
   7   4  -3    0.99    0.14
   7   4  -3    0.68    0.13
   6   4  -3   35.12    1.35
   6   4  -3   34.58    1.43
  -5  -4   3   21.38    1.03
  -4  -4   3    3.58    0.48
   3   4  -3   13.92    0.60
  -3  -4   3   15.28    0.63
   2   4  -3  149.75    4.89
  -2  -4   3  149.13    4.85
   1   4  -3  274.18    8.91
  -1  -4   3  265.75    8.49
   0   4  -3   24.17    0.85
   0  -4   3   24.96    0.99
   0  -4   3   25.02    0.83
   1  -4   3  176.36    5.95
   1  -4   3  169.89    5.31
   2  -4   3  210.82    6.43
   2  -4   3  204.06    6.98
   3  -4   3  124.21    4.32
   4  -4   3  216.27    7.24
   5  -4   3   81.77    3.04
   5  -4   3   87.67    3.07
   6  -4   3   12.11    0.73
   6  -4   3   12.70    0.47
   6  -4   3   12.75    0.72
   7  -4   3   15.22    1.16
   7  -4   3   14.44    0.58
   8  -4   3    5.97    0.32
   8  -4   3    5.58    0.59
   9  -4   3    9.09    0.54
   9  -4   3    9.48    0.38
   9   3  -3    1.66    0.17
   8   3  -3    5.92    0.30
   8   3  -3    6.15    0.32
   7   3  -3    2.25    0.21
   7   3  -3    2.16    0.19
   6   3  -3    4.69    0.28
   6   3  -3    2.79    4.90
   6   3  -3    5.08    0.31
  -5  -3   3   96.72    3.58
   4   3  -3  200.74    7.40
  -4  -3   3  202.52    6.44
   3   3  -3   42.53    1.64
  -3  -3   3   43.69    1.41
   2   3  -3   34.23    1.13
   2   3  -3   33.32    1.14
  -2  -3   3   33.60    1.36
   1   3  -3   11.96    0.45
  -1  -3   3   11.06    0.57
  -1  -3   3   11.97    0.59
   0  -3   3  237.27    7.82
   0  -3   3  239.48    7.29
   1  -3   3   25.48    0.88
   1  -3   3   25.79    0.89
   1  -3   3   24.92    0.86
   2  -3   3  899.38   29.60
   3  -3   3   45.57    1.69
   4  -3   3   46.95    1.66
   5  -3   3    6.70    0.36
   5  -3   3    6.19    0.31
   6  -3   3   55.14    2.19
   6  -3   3   57.70    2.21
   6  -3   3   58.79    2.09
   6  -3   3   54.47    1.93
   7  -3   3    0.03    0.15
   7  -3   3    0.04    0.37
   8  -3   3    0.45    0.35
   8  -3   3    0.57    0.14
   9  -3   3    1.63    0.31
   9  -3   3    2.30    0.19
   8   2  -3    0.91    0.13
   8   2  -3    0.92    0.12
   7   2  -3    1.65    0.16
   7   2  -3    1.30    0.17
   6   2  -3    8.30    0.44
   6   2  -3    8.61    0.40
   5   2  -3   25.32    1.02
  -5  -2   3   25.71    1.00
   4   2  -3    0.41    0.09
  -4  -2   3    0.14    0.22
  -3  -2   3   31.78    1.24
  -2  -2   3   39.59    1.35
   1   2  -3  450.55   14.58
  -1  -2   3  447.40   13.71
   0  -2   3  288.61    9.09
   0  -2   3  269.77    8.52
   1  -2   3    1.31    0.12
   1  -2   3    1.73    0.19
   2  -2   3   36.88    1.41
   3  -2   3    9.75    0.48
   4  -2   3    5.86    0.31
   5  -2   3    0.51    0.09
   5  -2   3    0.64    0.18
   6  -2   3    4.56    0.52
   6  -2   3    4.58    0.23
   6  -2   3    5.61    0.28
   6  -2   3    5.24    0.27
   6  -2   3    4.55    0.40
   7  -2   3    5.87    0.36
   7  -2   3    5.92    0.47
   8  -2   3    2.76    0.42
   8  -2   3    2.28    0.20
   9  -2   3    5.68    0.26
   9   1  -3   13.58    0.55
   9   1  -3   13.56    0.58
   8   1  -3    7.15    0.37
   8   1  -3    7.10    0.35
   7   1  -3    1.07    4.93
   7   1  -3    0.51    0.11
   7   1  -3    0.57    0.13
   6   1  -3    0.08    0.09
   6   1  -3    0.04    0.07
   5   1  -3    3.28    0.23
  -5  -1   3    3.21    0.35
  -4  -1   3   91.78    2.92
   2   1  -3  535.26   17.64
   1   1  -3  137.80    4.57
   0  -1   3  248.65    8.04
   1  -1   3   12.46    0.54
   1  -1   3   12.31    0.47
   2  -1   3   80.56    2.86
   3  -1   3  224.63    7.61
   4  -1   3    9.99    0.44
   5  -1   3   -0.11    0.06
   5  -1   3    0.05    0.18
   6  -1   3    5.93    0.51
   6  -1   3    6.40    0.28
   6  -1   3    6.49    0.40
   6  -1   3    6.21    0.32
   6  -1   3    6.37    0.63
   7  -1   3   20.33    0.68
   7  -1   3   20.85    0.88
   8  -1   3    0.38    0.32
   8  -1   3    0.23    0.12
   9   0  -3    2.70    0.19
   8   0  -3    1.50    0.14
   8   0  -3    1.53    0.16
   7   0  -3    0.13    0.11
   7   0  -3    0.19    0.09
   6   0  -3    6.57    0.32
   6   0  -3    6.00    0.35
   5   0  -3    9.87    0.46
  -5   0   3   10.08    0.54
   4   0  -3    0.06    0.07
   3   0  -3   23.02    0.84
   2   0  -3    1.54    0.12
   1   0  -3  635.97   19.49
   1   0  -3  642.71   21.09
   0   0  -3  269.28    8.20
   0   0   3  263.51    8.66
  -1   0  -3  113.89    3.52
   1   0   3  114.61    3.68
   1   0   3  110.58    3.74
   2   0   3    1.47    0.23
   2   0   3    2.10    0.18
   3   0   3  194.55    6.59
   4   0   3    0.94    0.17
   4   0   3    0.75    0.10
   5   0   3   21.26    1.27
   5   0   3   22.39    1.09
   5   0   3   21.16    0.85
   6   0   3    1.20    0.13
   6   0   3    1.20    0.43
   6   0   3    0.91    0.18
   6   0   3    0.78    0.32
   7   0   3    0.88    0.08
   7   0   3    0.81    0.38
   7   0   3    0.75    0.16
   8   0   3    0.45    0.12
   8   0   3    0.55    0.28
   8  -1  -3   19.78    0.79
   7  -1  -3    0.12    0.12
   7  -1  -3    0.14    0.12
   7  -1  -3    0.37    0.10
   6  -1  -3   12.05    0.52
   6  -1  -3   12.44    0.56
   5  -1  -3    7.44    0.37
   4  -1  -3    1.23    0.11
   3  -1  -3   75.68    2.56
   3  -1  -3   74.71    2.34
   2  -1  -3   66.05    2.26
   2  -1  -3   67.04    2.07
   1  -1  -3   27.78    0.96
   1  -1  -3   28.59    0.96
   0  -1  -3   75.40    2.45
   0   1   3   74.44    2.59
  -1  -1  -3  281.14    8.69
   1   1   3  286.71    9.30
   1   1   3  277.47    9.28
   2   1   3    0.76    0.14
   2   1   3    0.97    0.15
   3   1   3    0.01    0.13
   4   1   3    3.00    0.27
   4   1   3    3.18    0.20
   5   1   3    0.12    0.33
   5   1   3    0.08    0.07
   5   1   3   -0.08    0.16
   5   1   3    0.02    0.22
   6   1   3    0.00    0.36
   6   1   3    0.03    0.07
   6   1   3    0.24    0.17
   7   1   3    3.25    0.16
   7   1   3    2.98    0.28
   7   1   3    3.48    0.47
   8   1   3    0.48    0.25
   8   1   3    0.44    0.13
   6  -2  -3   50.98    1.93
  -6   2   3   49.11    1.72
   5  -2  -3   18.86    0.66
   5  -2  -3   17.46    0.76
   4  -2  -3    4.20    0.23
   3  -2  -3    3.18    0.18
   3  -2  -3    3.28    0.19
   2  -2  -3  974.71   32.44
   2  -2  -3 1000.00   30.35
   1  -2  -3   23.57    0.93
   1  -2  -3   22.59    0.79
  -1   2   3   21.38    0.82
   0  -2  -3    5.57    0.27
   0  -2  -3    4.48    0.36
   0   2   3    5.36    0.25
  -1  -2  -3   87.86    2.73
   1   2   3   88.05    3.09
   1   2   3   88.62    3.22
   2   2   3   55.72    2.11
   2   2   3   53.07    1.81
   3   2   3  104.39    3.88
   4   2   3   29.11    1.08
   4   2   3   28.05    1.09
   5   2   3    7.38    0.79
   5   2   3    6.28    0.33
   5   2   3    6.71    0.33
   5   2   3    5.60    0.44
   6   2   3    0.27    0.34
   6   2   3    0.25    0.17
   6   2   3    0.36    0.10
   7   2   3    0.25    0.06
   7   2   3    0.19    0.29
   7   2   3    0.26    0.15
   6  -3  -3    6.36    0.36
   5  -3  -3    2.64    0.18
   4  -3  -3    0.42    0.10
   4  -3  -3    0.50    0.22
   3  -3  -3   46.45    1.73
   3  -3  -3   47.86    1.81
   2  -3  -3  156.25    5.17
   1  -3  -3   15.48    0.57
   1  -3  -3   15.52    0.70
  -1   3   3   14.59    0.64
   0  -3  -3    8.54    0.37
   0  -3  -3    8.49    0.51
   0   3   3    8.12    0.41
  -1  -3  -3   44.20    1.59
   1   3   3   43.03    1.46
   1   3   3   42.83    1.49
   2   3   3   49.40    1.75
   2   3   3   47.93    1.79
   3   3   3    3.59    0.23
   3   3   3    3.80    0.53
  -4  -3  -3   14.72    0.60
   4   3   3   15.34    0.76
   4   3   3   15.01    0.73
   4   3   3   14.96    0.62
   4   3   3   14.91    0.55
  -5  -3  -3    3.40    0.24
   5   3   3    3.62    0.25
   5   3   3    3.71    0.23
   5   3   3    3.09    0.41
   5   3   3    3.57    0.59
   6   3   3    4.71    0.32
   6   3   3    5.29    0.64
   7   3   3    5.90    0.32
   7   3   3    6.61    0.56
   6  -4  -3    2.33    0.18
   5  -4  -3  138.87    4.57
   5  -4  -3  133.45    4.73
   4  -4  -3   46.36    1.90
   4  -4  -3   47.57    1.77
   3  -4  -3   65.55    2.27
   3  -4  -3   66.76    2.23
   2  -4  -3   72.92    2.39
   2  -4  -3   68.81    2.24
   1  -4  -3  116.23    4.22
   1  -4  -3  120.06    3.66
  -1   4   3  117.30    3.87
   0  -4  -3   72.08    2.46
   0   4   3   69.16    2.38
  -1  -4  -3   40.09    1.51
   1   4   3   38.83    1.35
   2   4   3    0.86    0.14
  -3  -4  -3    5.33    0.28
   3   4   3    4.35    0.44
  -4  -4  -3    5.36    0.29
   4   4   3    5.10    0.29
   4   4   3    5.53    0.67
   4   4   3    4.28    0.42
  -5  -4  -3    4.02    0.24
   5   4   3    3.95    0.29
   5   4   3    4.62    0.64
   6   4   3    4.28    0.55
   6   4   3    3.96    0.28
   7   4   3    1.45    0.26
   7  -5  -3   18.16    0.68
   6  -5  -3    1.28    0.18
   6  -5  -3    1.28    0.13
   6  -5  -3    1.12    0.63
   5  -5  -3    5.65    0.59
   5  -5  -3    6.24    0.38
   4  -5  -3    0.57    0.28
   4  -5  -3    0.74    0.14
   3  -5  -3   69.10    2.64
   3  -5  -3   71.00    2.23
   2  -5  -3    0.40    0.19
   2  -5  -3    0.40    0.14
   1  -5  -3  185.66    6.25
   1  -5  -3  183.82    6.10
  -1   5   3  186.84    6.05
   0  -5  -3   25.17    1.14
   0   5   3   24.63    0.89
  -1  -5  -3   11.27    0.54
   1   5   3   11.77    0.50
  -2  -5  -3   25.40    0.98
   2   5   3   26.99    1.00
  -3  -5  -3   16.64    0.67
   3   5   3   15.81    0.78
  -4  -5  -3    1.94    0.18
   4   5   3    2.46    0.37
  -5  -5  -3    4.29    0.26
   5   5   3    4.80    0.65
   6   5   3   -0.04    0.27
   7  -6  -3    0.11    0.55
   7  -6  -3    0.12    0.08
   6  -6  -3   54.11    1.84
   6  -6  -3   51.54    1.79
   6  -6  -3   50.88    2.43
   5  -6  -3   14.39    0.97
   5  -6  -3   15.24    0.71
   4  -6  -3    0.33    0.16
   4  -6  -3    0.22    0.24
   3  -6  -3   14.95    0.60
   3  -6  -3   16.68    1.08
   2  -6  -3   88.40    3.23
   2  -6  -3   88.83    3.04
   1  -6  -3    0.00    0.23
   0  -6  -3    0.19    0.27
   0   6   3    0.40    0.25
  -1  -6  -3   38.55    1.43
   1   6   3   39.60    1.56
  -2  -6  -3    5.95    0.32
   2   6   3    6.30    0.68
   2   6   3    6.98    0.44
  -3  -6  -3    0.26    0.11
   3   6   3    0.29    0.36
  -4  -6  -3    2.30    0.19
   4   6   3    3.08    0.53
  -5  -6  -3    3.75    0.24
   5   6   3    3.75    0.55
   6   6   3    8.21    0.46
   6   6   3    8.99    0.34
   8  -7  -3    9.04    0.38
   7  -7  -3    0.27    0.53
   7  -7  -3    0.00    0.07
   6  -7  -3    3.04    0.20
   6  -7  -3    2.61    0.31
   5  -7  -3   11.24    0.45
   5  -7  -3   11.65    0.61
   5  -7  -3   10.92    0.42
   5  -7  -3   10.02    0.64
   4  -7  -3    0.32    0.18
   4  -7  -3    0.61    0.35
   3  -7  -3   14.94    0.65
   3  -7  -3   14.85    0.81
   2  -7  -3   39.67    1.64
   2  -7  -3   40.50    1.46
   1  -7  -3   22.83    0.90
   1  -7  -3   22.69    1.11
   0  -7  -3    3.69    0.58
   0  -7  -3    4.06    0.25
   0   7   3    3.59    0.31
  -1  -7  -3    0.21    0.10
   1   7   3    0.75    0.35
   1   7   3    0.54    0.25
  -2  -7  -3   46.66    1.72
   2   7   3   47.96    1.88
  -3  -7  -3    0.31    0.11
   3   7   3    0.46    0.36
  -4  -7  -3    1.42    0.16
   4   7   3    1.35    0.33
  -5  -7  -3    0.26    0.10
   5   7   3    0.13    0.27
   8  -8  -3    0.63    0.10
   7  -8  -3    0.58    0.10
   7  -8  -3    0.75    0.50
   6  -8  -3    1.82    0.31
   6  -8  -3    1.92    0.16
   5  -8  -3   58.63    2.21
   5  -8  -3   61.06    2.08
   5  -8  -3   61.57    2.07
   4  -8  -3    0.05    0.36
   4  -8  -3    0.12    0.06
   4  -8  -3    0.14    0.22
   4  -8  -3    0.25    0.09
   3  -8  -3    0.96    0.27
   3  -8  -3    1.30    0.14
   3  -8  -3    1.42    0.22
   3  -8  -3    1.39    0.29
   3  -8  -3    1.02    0.12
   2  -8  -3    7.99    0.43
   2  -8  -3    8.12    0.47
   1  -8  -3   40.33    1.56
   1  -8  -3   42.65    1.47
  -1   8   3   41.77    1.44
  -1   8   3   44.11    1.60
   0  -8  -3    7.41    0.38
   0   8   3    6.42    0.73
   0   8   3    6.70    0.54
  -1  -8  -3    0.05    0.10
   1   8   3   -0.12    0.35
  -2  -8  -3    2.98    0.24
   2   8   3    2.73    0.56
  -3  -8  -3    2.77    0.22
   3   8   3    2.80    0.51
  -4  -8  -3    1.18    0.14
   4   8   3    0.69    0.30
   8  -9  -3    6.53    0.28
   8  -9  -3    4.42    0.83
   7  -9  -3    0.65    0.10
   7  -9  -3    0.86    0.57
   6  -9  -3   11.38    0.46
   5  -9  -3   11.76    0.48
   5  -9  -3   12.00    0.46
   5  -9  -3   11.07    0.85
   4  -9  -3   12.64    0.50
   4  -9  -3   11.81    0.66
   4  -9  -3   12.27    0.50
   4  -9  -3   12.40    0.48
   3  -9  -3    0.26    0.41
   3  -9  -3    0.30    0.09
   3  -9  -3    0.22    0.10
   2  -9  -3    5.76    0.30
   2  -9  -3    5.22    0.35
  -2   9   3    5.87    0.67
   1  -9  -3   10.14    0.50
  -1   9   3   12.60    0.95
   0  -9  -3    7.81    0.41
   0   9   3    8.43    0.50
  -1  -9  -3   11.77    0.54
   1   9   3   12.82    0.58
  -2  -9  -3    3.19    0.24
   2   9   3    4.66    0.63
  -3  -9  -3    1.22    0.15
  -3  -9  -3    1.10    0.14
   3   9   3    1.11    0.30
   4   9   3    1.39    0.28
   8 -10  -3    3.57    0.60
   8 -10  -3    4.27    0.20
   7 -10  -3    0.10    0.43
   7 -10  -3    0.23    0.08
   6 -10  -3    7.87    0.35
   5 -10  -3    2.64    0.17
   5 -10  -3    2.41    0.18
   4 -10  -3    0.28    0.09
   4 -10  -3    0.25    0.09
   4 -10  -3    0.20    0.07
   3 -10  -3    7.13    0.33
   3 -10  -3    6.89    0.35
   2 -10  -3   14.18    0.59
   2 -10  -3   14.77    0.64
  -2  10   3   15.00    1.01
   1 -10  -3    0.11    0.12
   1 -10  -3    0.29    0.12
  -1  10   3    0.08    0.36
   0 -10  -3    2.40    0.22
   0  10   3    1.87    0.37
  -1 -10  -3    3.63    0.25
   1  10   3    3.86    0.41
  -2 -10  -3    0.13    0.09
   2  10   3    0.05    0.30
   3  10   3    0.22    0.25
   8 -11  -3    0.83    0.08
   7 -11  -3    0.50    0.41
   7 -11  -3    0.40    0.08
   6 -11  -3    6.00    0.58
   6 -11  -3    5.30    0.27
   5 -11  -3    0.38    0.10
   5 -11  -3    0.36    0.08
   4 -11  -3    2.38    0.15
   4 -11  -3    2.55    0.18
   4 -11  -3    2.53    0.18
   3 -11  -3   -0.09    0.06
   3 -11  -3    0.04    0.09
   2 -11  -3   34.41    1.21
   2 -11  -3   31.62    1.24
   2 -11  -3   35.29    1.28
   1 -11  -3    1.87    0.18
   1 -11  -3    1.60    0.17
  -1  11   3    1.19    0.36
   0 -11  -3    2.01    0.18
   0  11   3    1.40    0.34
  -1 -11  -3    0.37    0.11
   1  11   3    0.24    0.30
   7 -12  -3    0.00    0.32
   7 -12  -3    0.29    0.07
   6 -12  -3   -0.02    0.07
   6 -12  -3    0.01    0.35
   5 -12  -3    7.73    0.32
   4 -12  -3    0.12    0.08
   3 -12  -3    0.24    0.07
   3 -12  -3    0.26    0.10
   2 -12  -3    0.41    0.09
   2 -12  -3    0.29    0.12
   1 -12  -3    0.14    0.10
   1 -12  -3    0.01    0.10
  -1  12   3    0.15    0.32
   0 -12  -3    2.89    0.19
   0 -12  -3    2.59    0.19
   0  12   3    2.82    0.35
   5 -13  -3    3.08    0.46
   4 -13  -3    0.12    0.36
   4 -13  -3    0.23    0.06
   3 -13  -3    0.28    0.08
   2 -13  -3    1.24    0.13
   2 -13  -3    1.39    0.10
   1 -13  -3    0.07    0.07
  -1  16  -4    0.80    0.22
   1 -16   4    0.78    0.09
  -2  16  -4    4.80    0.39
   2 -16   4    4.59    0.20
  -3  16  -4    7.16    0.49
  -4  16  -4   -0.03    0.19
   1  15  -4    0.18    0.20
   0  15  -4   12.13    0.73
  -1  15  -4    0.09    0.23
   1 -15   4    0.08    0.10
  -2  15  -4    1.26    0.32
   2 -15   4    1.00    0.12
  -3  15  -4    2.34    0.39
   3 -15   4    2.56    0.16
   5 -15   4   -0.03    0.06
   6 -15   4    0.17    0.06
   2  14  -4    4.97    0.33
   1  14  -4    1.10    0.27
  -1 -14   4    1.05    0.12
   0  14  -4    0.06    0.27
   0 -14   4    0.20    0.11
   0 -14   4    0.11    0.08
  -1  14  -4    1.28    0.36
   1 -14   4    0.82    0.12
   1 -14   4    0.96    0.15
  -2  14  -4    3.65    0.42
   2 -14   4    3.22    0.22
   3 -14   4    8.82    0.38
   4 -14   4   18.61    0.69
   4 -14   4   18.49    0.66
   5 -14   4    0.41    0.09
   6 -14   4    0.99    0.11
   7 -14   4    1.66    0.11
   3  13  -4    9.13    0.55
  -3 -13   4    9.44    0.39
   2  13  -4    0.41    0.31
  -2 -13   4    0.30    0.09
   1  13  -4    0.85    0.33
  -1 -13   4    1.13    0.14
  -1 -13   4    1.27    0.14
   0  13  -4    7.90    0.45
   0 -13   4    7.88    0.37
   0 -13   4    7.40    0.35
  -1  13  -4   10.32    0.83
   1 -13   4   11.18    0.47
   1 -13   4   10.48    0.45
   1 -13   4   10.98    0.50
   2 -13   4   67.52    2.35
   2 -13   4   67.88    2.22
   3 -13   4    0.85    0.12
   4 -13   4    0.04    0.09
   4 -13   4    0.06    0.07
   5 -13   4    2.07    0.17
   6 -13   4    4.49    0.24
   7 -13   4    3.06    0.17
  -4 -12   4    1.57    0.13
  -4 -12   4    1.36    0.13
   3  12  -4    0.66    0.37
  -3 -12   4    0.84    0.12
  -3 -12   4    0.83    0.12
   2  12  -4    0.22    0.33
  -2 -12   4    0.41    0.10
   1  12  -4   13.41    1.00
  -1 -12   4   13.61    0.56
  -1 -12   4   14.09    0.54
   0  12  -4    0.02    0.33
   0 -12   4    0.04    0.09
   0 -12   4    0.12    0.09
   1 -12   4   16.30    0.63
   1 -12   4   17.01    0.67
   2 -12   4    0.26    0.10
   2 -12   4    0.20    0.11
   2 -12   4    0.11    0.11
   3 -12   4    2.01    0.20
   3 -12   4    2.22    0.20
   3 -12   4    2.49    0.19
   4 -12   4    4.86    0.27
   4 -12   4    4.38    0.24
   5 -12   4    4.30    0.26
   6 -12   4    0.05    0.08
   7 -12   4    4.47    0.24
   8 -12   4    0.02    0.06
  -5 -11   4    3.59    0.19
  -5 -11   4    3.03    0.19
   4  11  -4   13.21    0.66
  -4 -11   4   12.65    0.53
  -4 -11   4   13.61    0.54
   3  11  -4    0.68    0.44
  -3 -11   4    0.44    0.10
  -3 -11   4    0.25    0.10
   2  11  -4    5.69    0.46
  -2 -11   4    5.50    0.28
  -2 -11   4    4.57    0.27
   1  11  -4    9.22    0.64
  -1 -11   4    9.18    0.41
  -1 -11   4    8.94    0.40
   0  11  -4    0.10    0.33
   0 -11   4    0.04    0.31
   0 -11   4    0.19    0.09
   0 -11   4   -0.06    0.09
   1 -11   4   55.18    1.92
   1 -11   4   53.16    1.80
   1 -11   4   57.94    2.41
   2 -11   4    1.23    0.17
   2 -11   4    0.96    0.14
   2 -11   4    1.54    0.18
   2 -11   4    1.24    0.50
   3 -11   4   11.42    0.47
   3 -11   4   10.13    0.46
   3 -11   4   11.60    1.05
   3 -11   4   10.32    0.48
   4 -11   4    4.62    0.67
   4 -11   4    4.34    0.24
   4 -11   4    4.82    0.28
   5 -11   4    1.87    0.43
   5 -11   4    2.41    0.20
   6 -11   4    0.46    0.11
   7 -11   4    4.03    0.24
   8 -11   4    1.91    0.14
  -6 -10   4    0.33    0.08
  -5 -10   4    0.08    0.10
  -5 -10   4   -0.01    0.08
   4  10  -4    0.83    0.46
  -4 -10   4    0.49    0.10
   3  10  -4    3.13    0.59
  -3 -10   4    2.40    0.19
   2  10  -4    0.41    0.23
   2  10  -4    0.25    0.41
  -2 -10   4    0.09    0.08
  -2 -10   4    0.11    0.10
   1  10  -4   18.52    1.18
   1  10  -4   17.36    0.89
  -1 -10   4   17.16    0.65
  -1 -10   4   15.79    0.76
  -1 -10   4   15.92    0.61
   0  10  -4   47.11    1.69
   0 -10   4   46.46    1.64
   0 -10   4   46.72    2.02
   1 -10   4    6.14    0.50
   2 -10   4   14.26    0.70
   2 -10   4   14.35    0.71
   3 -10   4    4.13    0.59
   4 -10   4   44.11    1.59
   4 -10   4   46.06    1.42
   4 -10   4   48.65    1.68
   4 -10   4   45.27    1.62
   5 -10   4    2.62    0.43
   5 -10   4    2.60    0.22
   5 -10   4    2.55    0.29
   6 -10   4    8.39    0.42
   6 -10   4    8.64    0.39
   7 -10   4    6.40    0.35
   7 -10   4    5.94    0.32
   8 -10   4    6.43    0.29
   8 -10   4    5.75    0.29
  -6  -9   4   15.01    0.59
  -5  -9   4    0.10    0.10
   3   9  -4    1.25    0.64
   3   9  -4    1.40    0.55
   2   9  -4    0.97    0.24
  -2  -9   4    0.73    0.34
   1   9  -4   30.93    1.46
  -1  -9   4   31.94    1.48
   0   9  -4    2.01    0.25
   0  -9   4    1.98    0.28
   1  -9   4    0.20    0.22
   2  -9   4    0.68    0.32
   2  -9   4    0.71    0.24
   3  -9   4    0.04    0.25
   4  -9   4    2.75    0.22
   4  -9   4    2.15    0.28
   5  -9   4    2.24    0.23
   5  -9   4    1.78    0.34
   5  -9   4    2.34    0.21
   6  -9   4    6.55    0.36
   6  -9   4    6.08    0.60
   6  -9   4    7.38    0.40
   7  -9   4    0.45    0.13
   7  -9   4    0.34    0.17
   7   8  -4    3.18    0.24
  -7  -8   4    3.26    0.19
   6   8  -4    0.37    0.11
   6   8  -4    0.53    0.11
   5   8  -4    0.36    0.12
   5   8  -4    0.62    0.14
   4   8  -4    4.67    0.30
   4   8  -4    5.31    0.92
   3   8  -4    0.39    0.49
  -3  -8   4    1.02    0.29
   2   8  -4   52.15    1.86
  -2  -8   4   56.45    2.23
   1   8  -4    0.40    0.18
  -1  -8   4    0.63    0.25
   0   8  -4   63.83    2.63
   0  -8   4   69.45    2.15
  -1   8  -4   39.51    1.73
   1  -8   4   39.13    1.29
   1  -8   4   37.62    1.68
   2  -8   4   39.26    1.69
   2  -8   4   44.77    1.55
   3  -8   4  103.97    3.58
   4  -8   4   46.48    1.90
   5  -8   4    4.71    0.35
   5  -8   4    4.66    0.65
   5  -8   4    5.02    0.42
   5  -8   4    4.94    0.31
   6  -8   4    1.65    0.19
   6  -8   4    1.99    0.37
   6  -8   4    2.19    0.25
   6  -8   4    1.37    0.44
   7  -8   4    0.82    0.33
   7  -8   4    0.90    0.22
   7  -8   4    0.65    0.15
   8  -8   4   17.24    0.58
   9  -8   4    0.16    0.09
   7   7  -4    1.45    0.14
   6   7  -4    1.82    0.19
   6   7  -4    2.07    0.19
   5   7  -4   12.21    0.57
   5   7  -4   12.68    0.60
   4   7  -4    2.49    0.49
   4   7  -4    2.99    0.25
  -4  -7   4    3.16    0.40
  -3  -7   4   45.81    1.55
   2   7  -4   22.54    0.86
  -2  -7   4   24.92    0.88
   1   7  -4   26.39    1.22
  -1  -7   4   29.65    1.29
   0   7  -4   71.48    2.76
   0  -7   4   74.08    2.41
  -1   7  -4   90.23    2.91
   1  -7   4   86.80    3.11
   1  -7   4   84.66    2.91
   2  -7   4    0.21    0.21
   2  -7   4    0.30    0.21
   3  -7   4  131.55    4.48
   4  -7   4   58.23    2.28
   5  -7   4   10.74    0.49
   5  -7   4   10.56    0.77
   5  -7   4   10.54    0.56
   6  -7   4   32.67    1.38
   6  -7   4   34.12    1.45
   6  -7   4   35.52    1.27
   6  -7   4   35.35    1.14
   7  -7   4   10.96    0.55
   7  -7   4    9.21    0.67
   8  -7   4    2.97    0.41
   8  -7   4    3.55    0.25
   9  -7   4    0.00    0.10
   7   6  -4    0.99    0.13
   7   6  -4    1.12    0.14
   6   6  -4   10.55    0.50
   6   6  -4   10.67    0.52
   5   6  -4  129.30    4.42
   5   6  -4  118.90    4.70
  -5  -6   4  115.47    3.98
  -4  -6   4   10.08    0.83
  -3  -6   4    0.64    0.20
   2   6  -4   17.28    0.76
  -2  -6   4   18.11    0.96
   1   6  -4  109.45    3.61
  -1  -6   4  105.79    3.70
   0   6  -4    7.70    0.60
   0  -6   4    8.04    0.36
   0  -6   4    6.47    0.63
  -1   6  -4    0.54    0.16
   1  -6   4    0.56    0.19
   1  -6   4    0.48    0.18
   2  -6   4    5.08    0.32
   2  -6   4    4.78    0.43
   3  -6   4  151.25    5.39
   4  -6   4    1.09    0.16
   5  -6   4   24.09    0.89
   6  -6   4    0.27    0.24
   6  -6   4    0.28    0.19
   6  -6   4    0.83    0.43
   7  -6   4    5.95    0.53
   7  -6   4    6.94    0.34
   8  -6   4    0.02    0.28
   8  -6   4    0.38    0.16
   9  -6   4    1.43    0.16
   8   5  -4    8.30    0.38
   8   5  -4    7.62    0.36
   7   5  -4    0.59    0.12
   7   5  -4    0.72    0.12
   6   5  -4    8.12    0.43
   6   5  -4    8.11    0.41
   5   5  -4    7.75    0.43
   5   5  -4    9.05    1.12
   5   5  -4    6.35    5.27
  -5  -5   4   10.62    1.00
  -4  -5   4   14.17    0.64
   3   5  -4   35.63    1.37
  -3  -5   4   35.01    1.19
   2   5  -4   68.89    2.57
   2   5  -4   70.18    2.30
  -2  -5   4   67.80    2.46
   1   5  -4  140.36    4.81
  -1  -5   4  144.35    4.65
  -1  -5   4  139.78    4.60
   0   5  -4  104.07    3.40
   0  -5   4  108.65    3.22
   0  -5   4   97.45    3.63
   1  -5   4   17.67    0.86
   1  -5   4   15.82    0.73
   2  -5   4   11.10    0.58
   3  -5   4  196.96    6.69
   4  -5   4    3.59    0.27
   5  -5   4    1.91    0.34
   6  -5   4   14.36    0.58
   6  -5   4   14.21    0.97
   6  -5   4   13.88    0.52
   6  -5   4   12.97    0.82
   7  -5   4   56.44    1.79
   7  -5   4   56.94    1.60
   8  -5   4   -0.16    0.13
   8  -5   4    0.09    0.29
   9  -5   4    0.96    0.12
   9   4  -4   -0.01    0.09
   8   4  -4   16.71    0.72
   8   4  -4   16.91    0.69
   7   4  -4    9.12    0.45
   7   4  -4    9.85    0.48
   6   4  -4    0.25    0.10
   6   4  -4    0.08    0.11
   6   4  -4    0.10    4.51
  -5  -4   4    1.50    0.40
   4   4  -4  215.11    7.85
  -4  -4   4  212.12    6.62
   3   4  -4   67.08    2.55
  -3  -4   4   69.03    2.17
   2   4  -4   17.94    0.65
  -2  -4   4   17.07    0.74
   1   4  -4  135.52    4.60
  -1  -4   4  143.05    4.55
   0  -4   4  163.14    4.96
   0  -4   4  156.59    5.41
   0  -4   4  165.04    5.34
   1  -4   4    7.35    0.26
   1  -4   4    6.89    0.54
   1  -4   4    5.94    0.36
   2  -4   4   93.55    3.26
   3  -4   4   15.70    0.78
   4  -4   4  219.89    7.32
   5  -4   4    9.74    0.49
   6  -4   4    4.82    0.32
   6  -4   4    4.25    0.22
   6  -4   4    4.21    0.36
   6  -4   4    4.11    0.57
   7  -4   4   19.43    0.72
   7  -4   4   20.15    1.31
   8  -4   4    4.75    0.28
   8  -4   4    4.68    0.46
   9  -4   4    0.36    0.11
   8   3  -4    0.36    0.10
   8   3  -4    0.27    0.10
   7   3  -4   15.07    0.63
   7   3  -4   14.07    0.68
   6   3  -4    2.18    0.18
   6   3  -4    1.66    0.20
   6   3  -4   -0.20    4.69
   5   3  -4   88.96    3.35
  -5  -3   4   89.52    3.00
   4   3  -4   46.19    1.76
  -4  -3   4   45.25    1.67
   3   3  -4    9.33    0.41
  -3  -3   4    8.69    0.68
   2   3  -4   74.92    2.48
   2   3  -4   74.63    2.48
  -2  -3   4   76.56    2.57
   1   3  -4  104.95    3.57
  -1  -3   4  104.54    3.24
  -1  -3   4  104.74    3.63
   0  -3   4   71.50    2.54
   0  -3   4   71.41    2.21
   1  -3   4   21.07    0.72
   1  -3   4   20.56    0.68
   1  -3   4   17.72    0.64
   2  -3   4  160.96    5.33
   3  -3   4   67.48    2.28
   4  -3   4    0.74    0.09
   4  -3   4    0.75    0.21
   5  -3   4   16.52    0.86
   6  -3   4    3.07    0.19
   6  -3   4    3.67    0.25
   6  -3   4    3.35    0.48
   6  -3   4    3.28    0.43
   7  -3   4    0.60    0.17
   7  -3   4    0.58    0.39
   8  -3   4    6.38    0.49
   8  -3   4    5.98    0.30
   9   2  -4    3.48    0.22
   9   2  -4    3.79    0.21
   8   2  -4   -0.07    0.07
   8   2  -4   -0.03    0.09
   7   2  -4    1.82    0.20
   7   2  -4    1.00    4.68
   7   2  -4    2.49    0.20
   6   2  -4    5.90    0.36
   6   2  -4    5.45    0.33
   5   2  -4  136.37    5.05
  -5  -2   4  135.34    4.83
   4   2  -4    7.88    0.37
  -4  -2   4    7.57    0.38
   3   2  -4   62.31    2.36
  -3  -2   4   64.00    2.11
  -2  -2   4   82.44    2.62
  -1  -2   4  249.13    8.07
   0  -2   4   88.25    3.05
   0  -2   4   86.92    2.69
   1  -2   4  285.60    9.29
   1  -2   4  288.43    9.67
   2  -2   4   18.37    0.67
   2  -2   4   17.28    0.64
   3  -2   4   63.77    2.29
   4  -2   4   13.84    0.60
   4  -2   4   12.31    0.53
   5  -2   4   22.69    0.90
   5  -2   4   25.41    1.45
   5  -2   4   23.22    1.11
   6  -2   4   20.19    0.69
   6  -2   4   19.24    1.24
   6  -2   4   18.86    0.95
   6  -2   4   19.03    0.71
   7  -2   4    0.79    0.35
   7  -2   4    0.48    0.15
   8  -2   4    0.65    0.28
   8  -2   4    1.13    0.15
   9   1  -4   -0.11    0.07
   9   1  -4    0.18    0.09
   8   1  -4   37.62    1.52
   8   1  -4   37.39    1.42
   7   1  -4    0.04    0.11
   7   1  -4    0.05    0.07
   7   1  -4    0.02    0.10
   6   1  -4    1.96    0.20
  -6  -1   4    2.64    0.48
   5   1  -4   29.74    1.19
  -5  -1   4   30.17    1.42
   4   1  -4  159.39    6.12
  -4  -1   4  176.56    5.50
   2   1  -4   59.75    2.14
   1   1  -4   13.81    0.51
  -1  -1   4   13.75    0.50
   0  -1   4   28.40    0.96
   1  -1   4  144.08    4.98
   1  -1   4  151.03    4.89
   2  -1   4   91.92    3.08
   2  -1   4   95.21    3.12
   3  -1   4  147.12    5.17
   4  -1   4    0.17    0.20
   4  -1   4    0.16    0.07
   5  -1   4   29.69    1.03
   5  -1   4   31.07    1.21
   5  -1   4   28.96    1.06
   5  -1   4   32.11    1.17
   5  -1   4   29.02    1.15
   6  -1   4    0.25    0.08
   6  -1   4    0.21    0.16
   6  -1   4    0.22    0.35
   6  -1   4    0.19    0.26
   7  -1   4   18.01    1.10
   7  -1   4   16.72    0.64
   8  -1   4    1.23    0.33
   8  -1   4    1.06    0.14
   9   0  -4    2.68    0.19
   8   0  -4    1.37    0.17
   8   0  -4    1.87    0.17
   7   0  -4    5.62    0.33
   7   0  -4    4.72    0.27
   7   0  -4    4.56    0.31
   6   0  -4   31.72    1.27
  -6   0   4   31.37    1.63
   5   0  -4    0.56    0.11
  -5   0   4    0.70    0.29
   4   0  -4  169.47    6.24
   3   0  -4    2.15    0.16
   2   0  -4  311.01   10.44
   2   0  -4  318.41    9.88
   1   0  -4  190.23    6.07
   1   0  -4  196.16    6.35
  -1   0   4  189.77    6.24
   0   0  -4  179.36    5.54
   0   0  -4  177.58    5.84
   0   0   4  173.97    5.73
   1   0   4   19.64    0.72
   1   0   4   20.88    0.85
   2   0   4    5.32    0.48
   2   0   4    5.77    0.28
   3   0   4    0.04    0.13
   4   0   4    1.78    0.28
   4   0   4    1.91    0.15
   5   0   4   43.22    1.27
   5   0   4   43.96    1.56
   5   0   4   40.92    1.68
   5   0   4   43.29    1.62
   6   0   4    8.76    0.36
   6   0   4    8.13    0.48
   6   0   4    9.35    0.82
   7   0   4   17.91    0.61
   7   0   4   18.69    0.64
   7   0   4   17.21    0.75
   8   0   4    7.71    0.54
   8   0   4    8.92    0.36
   8  -1  -4    1.38    0.16
   7  -1  -4   20.51    0.88
   7  -1  -4   19.54    0.85
   6  -1  -4    6.89    0.38
  -6   1   4    7.72    0.80
   5  -1  -4    2.80    0.23
   4  -1  -4    6.77    0.30
   3  -1  -4    1.63    0.19
   3  -1  -4    1.36    0.19
   2  -1  -4  226.77    7.75
   2  -1  -4  233.73    7.33
   1  -1  -4    7.12    0.30
   1  -1  -4    7.47    0.46
  -1   1   4    6.71    0.31
   0  -1  -4   13.69    0.73
   0  -1  -4   14.01    0.56
   0   1   4   14.23    0.65
   1   1   4   23.78    1.01
   1   1   4   24.19    0.83
   2   1   4  192.46    6.51
   2   1   4  202.49    6.70
   3   1   4    8.54    0.39
   3   1   4    9.13    0.46
   4   1   4    0.23    0.08
   4   1   4    0.12    0.26
   5   1   4   37.99    1.22
   5   1   4   38.21    1.43
   5   1   4   37.09    1.51
   5   1   4   36.69    1.49
   6   1   4   12.90    0.66
   6   1   4   11.91    0.53
   7   1   4    3.11    0.23
   7   1   4    3.03    0.44
   7  -2  -4    1.28    0.19
   6  -2  -4    2.76    0.24
   5  -2  -4  110.54    3.70
   4  -2  -4   10.45    0.45
   4  -2  -4    9.78    0.72
   3  -2  -4  136.68    4.12
   3  -2  -4  129.23    4.43
   2  -2  -4   98.17    3.01
   2  -2  -4   95.66    3.22
   1  -2  -4   46.31    1.49
   1  -2  -4   46.09    1.80
  -1   2   4   44.18    1.74
   0  -2  -4   88.79    2.71
   0   2   4   86.09    2.90
   1   2   4    3.11    0.23
   1   2   4    2.64    0.26
   2   2   4   82.22    2.76
   2   2   4   80.38    2.86
   3   2   4    3.99    0.56
   3   2   4    4.35    0.24
   4   2   4   11.94    1.00
   4   2   4   11.26    0.50
   4   2   4   11.68    0.58
   4   2   4   11.19    0.52
   5   2   4    0.00    0.34
   5   2   4   -0.18    0.33
   5   2   4    0.04    0.18
   6   2   4   10.93    0.80
   6   2   4   11.13    0.53
   7   2   4    1.90    0.35
   7   2   4    1.68    0.19
   6  -3  -4    0.32    0.14
   6  -3  -4    0.15    0.13
   6  -3  -4    0.06    0.15
   5  -3  -4   26.14    0.99
   4  -3  -4  215.58    6.66
   4  -3  -4  216.16    7.14
   3  -3  -4   15.89    0.66
   3  -3  -4   15.80    0.74
   2  -3  -4   19.18    0.92
   2  -3  -4   19.36    0.94
   1  -3  -4    1.51    0.29
   1  -3  -4    1.58    0.28
  -1   3   4    1.46    0.19
   0  -3  -4    2.50    0.30
   0   3   4    2.18    0.28
   1   3   4   18.07    0.69
   2   3   4    4.51    0.37
  -3  -3  -4   33.49    1.23
   3   3   4   32.86    1.25
   3   3   4   33.82    1.27
  -4  -3  -4    0.39    0.11
   4   3   4    0.46    0.33
   4   3   4    0.68    0.25
   5   3   4    1.87    0.43
   5   3   4    1.41    0.27
   6   3   4    0.24    0.18
   6   3   4    0.52    0.32
   7   3   4    9.57    0.59
   7  -4  -4    0.08    0.58
   6  -4  -4    5.83    0.28
   6  -4  -4    5.32    0.35
   6  -4  -4    5.87    0.91
   6  -4  -4    5.46    0.33
   5  -4  -4   83.55    3.25
   5  -4  -4   89.57    2.97
   4  -4  -4  216.35    7.30
   4  -4  -4  217.58    6.70
   3  -4  -4   36.12    1.35
   3  -4  -4   36.42    1.56
   2  -4  -4   17.73    0.67
   2  -4  -4   17.52    0.89
   1  -4  -4   27.08    1.15
   1  -4  -4   27.51    1.19
  -1   4   4   27.14    0.97
   0  -4  -4   67.89    2.30
   0   4   4   63.69    2.32
   1   4   4    0.02    0.15
  -2  -4  -4   12.77    0.54
   2   4   4   14.94    0.70
  -3  -4  -4   12.51    0.53
   3   4   4   11.83    0.83
  -4  -4  -4    5.35    0.29
   4   4   4    5.30    0.39
   4   4   4    5.54    0.42
  -5  -4  -4    2.41    0.20
   5   4   4    2.36    0.41
   5   4   4    2.43    0.29
   6   4   4    1.02    0.28
   7  -5  -4   14.22    0.83
   7  -5  -4   12.54    0.51
   6  -5  -4   14.66    0.87
   6  -5  -4   12.94    0.65
   6  -5  -4   13.42    0.53
   5  -5  -4   10.62    0.59
   5  -5  -4   10.56    0.93
   4  -5  -4    1.23    0.31
   4  -5  -4    1.31    0.25
   3  -5  -4   44.39    1.48
   3  -5  -4   45.54    1.56
   2  -5  -4   95.14    3.43
   2  -5  -4   95.14    3.21
   1  -5  -4   35.96    1.24
  -1   5   4   35.67    1.30
   0  -5  -4    7.59    0.66
   0   5   4    6.18    0.53
  -1  -5  -4    7.73    0.36
   1   5   4    8.27    0.62
  -2  -5  -4   30.11    1.12
   2   5   4   28.33    1.08
   2   5   4   29.93    1.16
  -3  -5  -4    7.11    0.35
   3   5   4    6.66    0.69
  -4  -5  -4    5.82    0.31
   4   5   4    5.63    0.44
  -5  -5  -4    0.07    0.12
   5   5   4    0.03    0.31
   6   5   4    4.33    0.19
   8  -6  -4    1.90    0.15
   7  -6  -4   14.10    0.85
   7  -6  -4   14.23    0.55
   6  -6  -4    4.80    0.86
   6  -6  -4    4.02    0.36
   6  -6  -4    3.95    0.23
   5  -6  -4   99.24    3.23
   5  -6  -4  100.51    3.39
   5  -6  -4  100.08    3.36
   5  -6  -4  101.44    3.39
   4  -6  -4    9.77    0.58
   4  -6  -4    9.24    0.77
   4  -6  -4    8.68    0.49
   3  -6  -4    0.19    0.23
   3  -6  -4    0.13    0.22
   2  -6  -4   14.42    0.98
   2  -6  -4   14.33    0.87
   1  -6  -4    9.30    0.78
   1  -6  -4    8.72    0.41
   0  -6  -4   24.97    0.96
   0  -6  -4   25.36    1.04
   0   6   4   24.95    1.25
  -1  -6  -4    4.35    0.26
   1   6   4    4.71    0.49
   1   6   4    4.93    0.60
  -2  -6  -4   65.23    2.35
   2   6   4   65.95    2.41
  -3  -6  -4   -0.15    0.09
   3   6   4    0.17    0.35
  -4  -6  -4    1.32    0.16
   4   6   4    1.30    0.33
  -5  -6  -4    0.03    0.10
   5   6   4    0.01    0.27
   8  -7  -4    6.40    0.90
   8  -7  -4    6.04    0.28
   7  -7  -4   18.43    1.13
   7  -7  -4   18.77    0.70
   6  -7  -4   26.63    1.46
   6  -7  -4   25.87    1.12
   6  -7  -4   27.02    0.96
   5  -7  -4    3.81    0.20
   5  -7  -4    3.66    0.21
   5  -7  -4    3.45    0.33
   4  -7  -4    0.10    0.23
   4  -7  -4    0.03    0.08
   4  -7  -4    0.16    0.06
   4  -7  -4    0.15    0.09
   4  -7  -4    0.38    0.18
   4  -7  -4    0.38    0.26
   3  -7  -4    0.03    0.14
   3  -7  -4    0.31    0.09
   3  -7  -4    0.05    0.22
   3  -7  -4    0.17    0.10
   3  -7  -4    0.05    0.27
   2  -7  -4   13.29    0.58
   2  -7  -4   12.16    0.69
   1  -7  -4   88.38    3.09
   1  -7  -4   85.25    3.31
  -1   7   4   85.23    3.05
   0  -7  -4   12.48    0.54
   0  -7  -4   11.42    0.61
   0   7   4   12.04    0.63
   0   7   4   12.21    0.60
  -1  -7  -4    2.31    0.21
   1   7   4    1.79    0.41
  -2  -7  -4    0.63    0.13
   2   7   4    0.70    0.36
  -3  -7  -4    6.57    0.35
   3   7   4    7.26    0.74
  -4  -7  -4    2.92    0.21
   4   7   4    1.99    0.37
   8  -8  -4    4.70    0.23
   8  -8  -4    4.97    0.76
   7  -8  -4   18.39    0.69
   7  -8  -4   19.50    1.26
   6  -8  -4    2.38    0.18
   6  -8  -4    2.34    0.64
   5  -8  -4    0.12    0.07
   5  -8  -4   -0.01    0.24
   5  -8  -4    0.34    0.10
   4  -8  -4   32.31    1.14
   4  -8  -4   32.32    1.11
   4  -8  -4   31.61    1.13
   4  -8  -4   30.35    1.25
   4  -8  -4   31.00    1.50
   3  -8  -4    0.42    0.11
   3  -8  -4    0.31    0.09
   3  -8  -4    0.29    0.15
   3  -8  -4    0.31    0.09
   3  -8  -4    0.08    0.35
   2  -8  -4   54.32    1.98
   2  -8  -4   53.60    1.87
   2  -8  -4   52.83    1.90
   1  -8  -4    3.91    0.28
  -1   8   4    3.61    0.51
  -1   8   4    3.36    0.42
   0  -8  -4    0.29    0.11
   0   8   4    0.26    0.40
  -1  -8  -4   10.81    0.50
  -1  -8  -4   11.04    0.55
   1   8   4   10.17    0.59
   2   8   4    5.13    0.58
  -3  -8  -4    2.93    0.23
  -3  -8  -4    3.21    0.22
   3   8   4    2.58    0.43
  -4  -8  -4   -0.04    0.08
   4   8   4    0.13    0.25
   8  -9  -4    1.34    0.53
   8  -9  -4    1.95    0.13
   7  -9  -4   13.91    1.34
   7  -9  -4   14.03    0.54
   6  -9  -4    6.59    0.31
   6  -9  -4    6.89    0.85
   5  -9  -4   11.24    0.43
   5  -9  -4   10.57    0.45
   4  -9  -4   -0.06    0.06
   4  -9  -4   -0.07    0.08
   4  -9  -4    0.11    0.08
   3  -9  -4    0.44    0.16
   3  -9  -4    0.42    0.11
   3  -9  -4    0.29    0.10
   3  -9  -4    0.27    0.09
   2  -9  -4    0.70    0.15
   2  -9  -4    0.20    0.13
   2  -9  -4    0.43    0.11
   1  -9  -4   14.58    0.65
  -1   9   4   15.41    0.76
   0  -9  -4   10.39    0.50
   0   9   4   11.51    0.65
  -1  -9  -4    0.58    0.13
   1   9   4    0.47    0.39
  -2  -9  -4    0.42    0.12
   2   9   4    0.06    0.30
  -3  -9  -4    2.85    0.19
   3   9   4    2.80    0.34
   8 -10  -4    8.13    0.32
   7 -10  -4    0.36    0.39
   7 -10  -4    0.41    0.08
   6 -10  -4   13.90    0.98
   6 -10  -4   13.82    0.54
   5 -10  -4    0.21    0.07
   5 -10  -4    0.03    0.07
   4 -10  -4    0.94    0.12
   4 -10  -4    0.95    0.10
   4 -10  -4    0.93    0.12
   3 -10  -4    0.54    0.16
   3 -10  -4    0.41    0.09
   3 -10  -4    0.21    0.10
   2 -10  -4    6.30    0.35
   2 -10  -4    6.37    0.31
   2 -10  -4    5.82    0.33
   1 -10  -4    0.13    0.11
   1 -10  -4    0.29    0.13
  -1  10   4    0.32    0.41
   0 -10  -4    4.62    0.28
   0  10   4    4.72    0.53
  -1 -10  -4    1.89    0.17
   1  10   4    2.06    0.36
  -2 -10  -4    0.52    0.10
   2  10   4    0.25    0.27
   7 -11  -4    0.18    0.06
   7 -11  -4    0.28    0.34
   6 -11  -4    0.85    0.11
   6 -11  -4    0.84    0.36
   5 -11  -4    3.49    0.20
   5 -11  -4    3.32    0.63
   4 -11  -4    5.81    0.28
   3 -11  -4    1.51    0.15
   3 -11  -4    1.56    0.14
   2 -11  -4   15.06    0.58
   2 -11  -4   14.89    0.60
   2 -11  -4   14.33    0.61
   1 -11  -4    0.99    0.14
   1 -11  -4    0.91    0.13
   0 -11  -4    6.19    0.31
   0  11   4    6.47    0.57
   6 -12  -4    0.02    0.06
   6 -12  -4   -0.17    0.29
   5 -12  -4    5.72    0.25
   5 -12  -4    5.72    0.64
   4 -12  -4    0.13    0.39
   4 -12  -4    0.39    0.08
   3 -12  -4    0.57    0.07
   3 -12  -4    0.74    0.10
   2 -12  -4    1.68    0.15
   2 -12  -4    1.73    0.13
   1 -12  -4    0.04    0.08
  -1  16  -5    2.21    0.28
   1 -16   5    2.54    0.16
  -2  16  -5    1.82    0.23
   2 -16   5    2.22    0.14
  -3  16  -5    5.70    0.43
   3 -16   5    5.85    0.22
  -4  16  -5    0.05    0.20
  -5  16  -5    0.90    0.22
   1  15  -5    4.32    0.34
   0  15  -5    2.14    0.28
  -1  15  -5    0.11    0.23
   1 -15   5   -0.04    0.10
  -2  15  -5    5.16    0.38
   2 -15   5    5.25    0.26
   3 -15   5    0.26    0.07
   5 -15   5    0.36    0.07
  -3 -14   5    0.76    0.09
   2  14  -5    0.21    0.24
  -2 -14   5    0.23    0.07
   1  14  -5    1.42    0.28
  -1 -14   5    1.77    0.15
  -1 -14   5    1.51    0.14
   0  14  -5   15.12    0.96
   0 -14   5   15.55    0.59
   0 -14   5   14.71    0.57
  -1  14  -5    5.20    0.52
   1 -14   5    5.62    0.28
   1 -14   5    5.67    0.32
   2 -14   5    3.93    0.23
   2 -14   5    3.48    0.23
   3 -14   5    1.70    0.14
   4 -14   5   36.93    1.29
   4 -14   5   36.78    1.26
   5 -14   5    0.13    0.08
   6 -14   5    0.04    0.07
   7 -14   5    0.37    0.06
  -3 -13   5    5.03    0.25
   2  13  -5    4.41    0.46
  -2 -13   5    4.54    0.24
  -2 -13   5    4.40    0.25
   1  13  -5   24.10    1.17
  -1 -13   5   23.18    0.84
  -1 -13   5   24.71    0.90
   0  13  -5    1.51    0.34
   0 -13   5    1.67    0.15
   0 -13   5    0.92    0.13
   1 -13   5    4.17    0.26
   1 -13   5    4.02    0.26
   2 -13   5   18.84    0.69
   2 -13   5   18.32    0.73
   3 -13   5   10.15    0.45
   3 -13   5   10.52    0.44
   4 -13   5    5.83    0.27
   4 -13   5    5.86    0.30
   5 -13   5    4.55    0.25
   6 -13   5    1.10    0.12
   7 -13   5    0.03    0.06
  -4 -12   5    0.17    0.08
  -4 -12   5   -0.09    0.08
   3  12  -5    1.90    0.43
  -3 -12   5    1.29    0.14
   2  12  -5    1.83    0.44
  -2 -12   5    1.38    0.14
  -2 -12   5    1.42    0.15
   1  12  -5   13.77    0.84
  -1 -12   5   14.15    0.54
  -1 -12   5   13.81    0.57
   0  12  -5   18.32    1.06
   0 -12   5   18.26    0.68
   0 -12   5   18.21    0.71
   1 -12   5   27.85    0.98
   1 -12   5   28.14    1.04
   2 -12   5    0.79    0.12
   2 -12   5    0.62    0.14
   3 -12   5    6.64    0.34
   3 -12   5    7.12    0.35
   3 -12   5    6.52    0.34
   4 -12   5    2.04    0.15
   4 -12   5    1.99    0.18
   5 -12   5   26.55    0.98
   6 -12   5    0.50    0.11
   7 -12   5    1.07    0.12
  -5 -11   5    2.02    0.15
  -5 -11   5    1.65    0.14
  -4 -11   5    9.46    0.41
  -4 -11   5    9.34    0.40
   3  11  -5    3.18    0.46
  -3 -11   5    2.56    0.19
  -3 -11   5    2.25    0.18
   2  11  -5   24.28    0.98
  -2 -11   5   24.26    0.91
  -2 -11   5   24.15    0.85
   1  11  -5    1.34    0.31
   1  11  -5    1.82    0.48
  -1 -11   5    1.40    0.15
  -1 -11   5    1.57    0.15
   0  11  -5    1.58    0.35
   0 -11   5    1.96    0.44
   0 -11   5    1.81    0.16
   0 -11   5    2.17    0.18
  -1  11  -5    3.38    0.57
   1 -11   5    3.94    0.25
   1 -11   5    3.62    0.23
   1 -11   5    3.07    0.40
   2 -11   5   27.84    1.07
   2 -11   5   29.59    1.01
   3 -11   5   15.91    0.63
   3 -11   5   15.28    0.61
   3 -11   5   15.91    0.64
   3 -11   5   15.26    0.79
   4 -11   5    0.17    0.30
   4 -11   5    0.19    0.08
   4 -11   5    0.04    0.10
   5 -11   5   12.84    0.49
   5 -11   5   12.27    0.53
   6 -11   5    0.13    0.16
   6 -11   5    0.06    0.09
   7 -11   5    0.31    0.10
   8 -11   5    4.36    0.21
  -6 -10   5    0.04    0.07
  -5 -10   5    0.13    0.09
  -4 -10   5    6.06    0.30
   3  10  -5    0.22    0.54
  -3 -10   5    0.32    0.10
   2  10  -5   33.38    1.27
   2  10  -5   33.78    1.28
  -2 -10   5   33.86    1.14
   1  10  -5    0.42    0.27
   1  10  -5    0.74    0.46
  -1 -10   5    0.74    0.31
  -1 -10   5    0.42    0.10
   0  10  -5  109.23    4.00
   0 -10   5  107.49    3.70
   0 -10   5  109.70    3.43
   1 -10   5    9.71    0.55
   2 -10   5   26.45    1.24
   3 -10   5    5.16    0.30
   3 -10   5    5.51    0.64
   4 -10   5   15.21    0.61
   4 -10   5   14.16    0.57
   4 -10   5   14.72    1.11
   4 -10   5   14.55    0.65
   5 -10   5   11.47    0.49
   5 -10   5   10.48    0.78
   5 -10   5   11.70    0.51
   6 -10   5    0.39    0.17
   6 -10   5    0.13    0.10
   7 -10   5    6.71    0.39
   7 -10   5    7.91    0.37
   8 -10   5   10.41    0.38
   6   9  -5    0.06    0.10
  -6  -9   5   -0.07    0.09
   5   9  -5    1.38    0.17
   5   9  -5    1.41    0.16
   4   9  -5    0.08    0.50
   3   9  -5   12.37    1.02
  -3  -9   5   13.00    0.50
  -3  -9   5   12.48    0.89
   2   9  -5    6.28    0.52
  -2  -9   5    6.46    0.38
   1   9  -5   10.34    0.81
  -1  -9   5    9.76    0.48
   0   9  -5    6.04    0.48
   0  -9   5    6.95    0.39
   1  -9   5   11.49    0.85
   2  -9   5   13.92    0.70
   3  -9   5    7.84    0.55
   4  -9   5    3.01    0.49
   4  -9   5    3.68    0.32
   4  -9   5    3.76    0.22
   4  -9   5    3.72    0.26
   5  -9   5   69.11    1.93
   5  -9   5   67.69    2.39
   5  -9   5   69.90    2.41
   6  -9   5   17.21    0.66
   6  -9   5   15.60    0.66
   7  -9   5    4.31    0.30
   7  -9   5    4.09    0.28
   8  -9   5    8.80    0.36
   6   8  -5   14.75    0.64
   6   8  -5   13.90    0.61
   5   8  -5    4.57    0.49
   5   8  -5    3.37    0.27
   5   8  -5    4.04    0.27
   4   8  -5    8.16    1.05
   4   8  -5    8.53    0.45
  -3  -8   5   17.99    1.02
   2   8  -5    0.03    0.16
  -2  -8   5    0.02    0.24
   1   8  -5   34.48    1.53
  -1  -8   5   35.97    1.22
   0   8  -5   26.19    1.01
   0  -8   5   27.23    0.92
  -1   8  -5  117.32    4.06
   1  -8   5  117.43    4.23
   1  -8   5  120.82    3.89
   2  -8   5   22.85    1.19
   3  -8   5   17.52    0.80
   4  -8   5   -0.01    0.24
   5  -8   5   18.73    0.94
   5  -8   5   18.39    1.22
   5  -8   5   17.05    0.71
   5  -8   5   17.53    0.76
   6  -8   5    0.40    0.13
   6  -8   5    0.31    0.27
   6  -8   5    0.58    0.34
   6  -8   5    0.57    0.20
   7  -8   5    0.91    0.22
   7  -8   5    1.08    0.35
   7  -8   5    0.64    0.15
   8  -8   5    0.05    0.13
   8   7  -5    5.74    0.24
   7   7  -5    3.42    0.22
   7   7  -5    3.22    0.22
   6   7  -5    4.00    0.27
   6   7  -5    3.56    0.27
   5   7  -5    1.52    0.18
   5   7  -5    1.22    0.40
   4   7  -5   36.66    1.58
   4   7  -5   35.65    1.47
  -4  -7   5   35.50    1.54
  -3  -7   5   55.73    1.93
   2   7  -5   87.10    3.09
  -2  -7   5   92.36    2.98
   1   7  -5  176.48    6.18
  -1  -7   5  181.73    5.78
   0   7  -5   26.48    1.26
   0  -7   5   28.76    1.21
  -1   7  -5    2.40    0.41
   1  -7   5    1.25    0.19
   1  -7   5    1.24    0.35
   2  -7   5    7.37    0.68
   3  -7   5   54.36    2.10
   4  -7   5    0.41    0.21
   5  -7   5   16.80    0.63
   5  -7   5   16.29    1.11
   5  -7   5   17.80    0.72
   5  -7   5   16.55    0.59
   5  -7   5   16.32    0.69
   5  -7   5   17.84    0.76
   6  -7   5    8.33    0.41
   6  -7   5    8.12    0.51
   6  -7   5    7.87    0.76
   6  -7   5    7.59    0.42
   7  -7   5   36.59    1.39
   7  -7   5   36.82    1.17
   8  -7   5    1.66    0.33
   8  -7   5    2.09    0.22
   8   6  -5    1.50    0.14
   8   6  -5    1.59    0.13
   7   6  -5    3.93    0.26
   7   6  -5    4.26    0.27
   6   6  -5   16.77    0.72
   6   6  -5   16.75    0.76
   5   6  -5   15.16    0.95
   5   6  -5   14.26    0.67
   5   6  -5   14.33    5.52
  -5  -6   5   13.98    0.80
  -4  -6   5  108.18    3.43
  -3  -6   5   44.20    1.88
   2   6  -5    0.54    0.09
   2   6  -5    0.56    0.13
  -2  -6   5    0.69    0.24
   1   6  -5   21.57    0.79
  -1  -6   5   22.24    1.02
   0   6  -5  232.13    7.64
   0  -6   5  236.95    7.49
   1  -6   5  199.35    6.66
   1  -6   5  193.93    6.25
   2  -6   5    3.86    0.41
   3  -6   5  276.74    9.14
   4  -6   5  157.23    5.26
   5  -6   5    9.07    0.79
   5  -6   5    9.15    0.38
   5  -6   5    8.96    0.45
   5  -6   5    9.55    0.92
   6  -6   5    3.47    0.28
   6  -6   5    3.54    0.19
   6  -6   5    2.91    0.47
   6  -6   5    3.15    0.54
   7  -6   5    9.22    0.53
   7  -6   5    9.44    0.49
   8  -6   5    2.31    0.22
   8  -6   5    2.23    0.31
   8   5  -5    0.05    0.07
   8   5  -5    0.04    0.08
   7   5  -5   35.12    1.43
   7   5  -5   34.66    1.36
   6   5  -5    3.65    4.86
   6   5  -5    3.45    0.27
   5   5  -5   18.42    0.84
   5   5  -5   13.49    5.59
   5   5  -5   22.83    1.77
  -5  -5   5   19.43    1.27
   4   5  -5    2.57    0.20
  -4  -5   5    1.60    0.43
   3   5  -5   69.77    2.62
  -3  -5   5   70.11    2.68
   2   5  -5   12.37    0.56
   2   5  -5   12.54    0.53
  -2  -5   5   13.61    0.52
   1   5  -5    4.99    0.31
  -1  -5   5    5.38    0.30
  -1  -5   5    5.75    0.30
   0   5  -5   48.59    1.68
   0  -5   5   48.53    1.52
   0  -5   5   45.75    1.83
   0  -5   5   48.43    1.82
   1  -5   5    5.46    0.42
   1  -5   5    5.55    0.28
   2  -5   5   65.97    2.38
   3  -5   5    1.10    0.23
   4  -5   5   15.27    0.77
   5  -5   5   18.57    0.89
   5  -5   5   18.03    0.70
   5  -5   5   20.76    0.88
   6  -5   5   14.53    0.55
   6  -5   5   14.97    0.90
   6  -5   5   14.53    0.62
   6  -5   5   13.71    0.98
   7  -5   5    2.86    0.29
   7  -5   5    2.94    0.56
   8  -5   5    8.09    0.37
   8  -5   5    8.34    0.44
   8   4  -5    3.97    0.24
   8   4  -5    3.82    0.25
   7   4  -5    5.91    0.33
   7   4  -5    5.71    0.35
   6   4  -5   13.28    1.22
   6   4  -5    9.72    4.86
   6   4  -5   12.96    0.63
   5   4  -5    9.98    0.47
  -5  -4   5    9.24    0.71
   4   4  -5    0.51    0.11
  -4  -4   5    0.68    0.34
   3   4  -5   61.76    2.34
  -3  -4   5   62.68    2.00
   2   4  -5   85.89    2.86
  -2  -4   5   87.29    3.07
   1   4  -5   18.60    0.84
  -1  -4   5   18.09    0.79
  -1  -4   5   18.62    0.64
   0  -4   5   13.23    0.78
   0  -4   5   14.72    0.66
   0  -4   5   14.67    0.72
   1  -4   5   44.48    1.64
   1  -4   5   44.76    1.63
   2  -4   5   19.13    0.98
   3  -4   5   36.26    1.27
   4  -4   5    1.29    0.29
   5  -4   5   98.09    3.40
   5  -4   5  101.12    2.76
   5  -4   5   97.70    3.34
   5  -4   5  103.19    3.43
   5  -4   5  100.90    2.92
   6  -4   5   29.11    0.93
   6  -4   5   27.60    1.18
   6  -4   5   29.39    1.34
   6  -4   5   28.65    1.02
   7  -4   5   20.25    1.25
   7  -4   5   20.64    0.74
   8  -4   5    2.16    0.19
   8  -4   5    1.80    0.29
   9   3  -5   -0.07    0.06
   8   3  -5   13.53    0.64
   8   3  -5   14.77    0.60
   7   3  -5    1.67    0.20
   7   3  -5    1.97    4.60
   7   3  -5    2.07    0.19
   6   3  -5   13.79    0.61
   6   3  -5   12.76    0.63
   6   3  -5    6.01    4.75
   6   3  -5   12.59    0.82
  -6  -3   5   14.04    1.28
   5   3  -5    6.84    0.37
  -5  -3   5    6.66    0.78
   4   3  -5    0.61    0.11
  -4  -3   5    0.96    0.34
   3   3  -5  212.09    7.88
  -3  -3   5  219.29    7.06
   2   3  -5    1.86    0.14
  -2  -3   5    1.77    0.16
   1   3  -5  269.53    8.84
  -1  -3   5  268.59    8.28
  -1  -3   5  274.17    9.04
   0  -3   5    4.90    0.37
   0  -3   5    4.51    0.29
   0  -3   5    5.34    0.27
   1  -3   5   15.02    0.67
   1  -3   5   14.87    0.80
   2  -3   5   77.86    2.82
   2  -3   5   73.10    2.43
   3  -3   5   70.43    2.65
   4  -3   5    0.21    0.20
   5  -3   5   12.16    0.73
   5  -3   5   11.80    0.45
   5  -3   5   11.52    0.95
   5  -3   5   11.73    0.47
   5  -3   5   11.96    0.51
   6  -3   5    2.38    0.45
   6  -3   5    1.75    0.15
   6  -3   5    2.28    0.38
   6  -3   5    1.92    0.23
   7  -3   5    0.72    0.16
   7  -3   5    0.97    0.34
   8  -3   5    4.33    0.24
   8  -3   5    3.59    0.46
   9   2  -5    0.07    0.09
   9   2  -5   -0.01    0.07
   8   2  -5   10.66    0.48
   8   2  -5   11.04    0.53
   7   2  -5   13.49    0.62
   7   2  -5   13.17    0.59
   7   2  -5   12.36    5.45
   7   2  -5   14.05    0.65
   6   2  -5    1.60    0.18
   6   2  -5    1.34    0.19
  -6  -2   5    1.34    0.59
   5   2  -5   15.36    0.67
  -5  -2   5   15.21    0.71
   4   2  -5    8.71    0.41
  -4  -2   5    9.03    0.48
   3   2  -5    1.11    0.12
  -3  -2   5    1.13    0.14
   2   2  -5    2.72    0.14
   2   2  -5    2.66    0.13
  -1  -2   5  124.38    4.06
   0  -2   5  141.13    4.41
   0  -2   5  131.01    4.27
   0  -2   5  131.17    4.49
   1  -2   5  155.27    5.41
   1  -2   5  153.42    5.21
   2  -2   5   12.53    0.71
   2  -2   5   13.54    0.56
   3  -2   5    2.37    0.27
   4  -2   5    0.07    0.18
   5  -2   5    3.41    0.20
   5  -2   5    3.48    0.36
   5  -2   5    4.11    0.25
   5  -2   5    4.13    0.45
   5  -2   5    3.83    0.22
   6  -2   5   -0.07    0.15
   6  -2   5    0.02    0.08
   6  -2   5    0.06    0.34
   7  -2   5    3.89    0.51
   7  -2   5    4.55    0.27
   8  -2   5    0.04    0.23
   8  -2   5    0.01    0.12
   9   1  -5    1.41    0.14
   9   1  -5    1.26    0.14
   8   1  -5   30.75    1.25
   8   1  -5   27.86    5.94
   8   1  -5   29.64    1.16
   7   1  -5   18.77    0.83
   7   1  -5   19.62    0.79
   7   1  -5   19.12    0.86
   6   1  -5    0.38    0.13
   6   1  -5    0.19    0.11
  -6  -1   5    0.07    0.46
   5   1  -5   10.81    0.50
  -5  -1   5   11.53    0.96
   4   1  -5   71.73    2.70
   2   1  -5  106.33    3.75
   1   1  -5  477.70   15.59
  -1  -1   5  470.74   15.32
   0  -1   5  116.79    4.06
   1  -1   5    5.18    0.29
   1  -1   5    5.11    0.28
   2  -1   5   10.30    0.74
   2  -1   5   10.41    0.43
   3  -1   5   16.03    0.88
   4  -1   5   95.97    3.67
   5  -1   5    4.40    0.63
   5  -1   5    4.37    0.26
   5  -1   5    4.50    0.59
   5  -1   5    4.40    0.23
   6  -1   5    0.44    0.09
   6  -1   5    0.44    0.36
   6  -1   5    0.60    0.18
   7  -1   5    0.59    0.32
   7  -1   5    0.62    0.15
   8  -1   5    1.07    0.14
   8  -1   5    1.14    0.27
   9   0  -5    3.10    0.21
   8   0  -5   11.08    0.54
   7   0  -5   26.70    1.12
   7   0  -5   27.55    1.16
   7   0  -5   27.01    1.06
   6   0  -5    1.09    0.16
  -6   0   5    0.79    0.40
   5   0  -5    8.54    0.43
   4   0  -5  194.46    6.45
   3   0  -5    0.09    0.10
   2   0  -5   34.01    1.30
   2   0  -5   31.89    1.25
   1   0  -5   19.65    0.83
   1   0  -5   18.85    0.68
  -1   0   5   18.42    0.68
   0   0  -5   48.99    1.68
   0   0  -5   48.87    1.94
   0   0   5   49.05    1.63
   1   0   5   77.06    2.62
   1   0   5   78.36    2.57
   2   0   5   22.84    0.93
   2   0   5   22.94    0.87
   3   0   5   30.06    1.12
   4   0   5    0.57    0.27
   4   0   5    0.90    0.41
   4   0   5    0.78    0.20
   5   0   5    8.44    0.52
   5   0   5    8.20    0.35
   5   0   5    8.46    0.83
   5   0   5    7.37    0.64
   6   0   5    1.32    0.39
   6   0   5    1.57    0.13
   6   0   5    1.42    0.23
   7   0   5   12.98    0.48
   7   0   5   12.64    0.86
   8  -1  -5    5.93    0.35
   7  -1  -5   17.77    0.77
   7  -1  -5   15.87    0.75
   6  -1  -5    4.24    0.29
  -6   1   5    4.60    0.59
   5  -1  -5   -0.01    0.09
   5  -1  -5    0.00    0.13
   4  -1  -5   52.45    1.96
   3  -1  -5   29.07    0.96
   3  -1  -5   27.79    1.02
   2  -1  -5   12.27    0.59
   2  -1  -5   12.17    0.50
   1  -1  -5    4.99    0.28
   1  -1  -5    5.09    0.43
  -1   1   5    5.16    0.46
   0  -1  -5   50.41    1.74
   0   1   5   51.48    1.92
   1   1   5    1.35    0.24
   2   1   5   17.24    1.00
   2   1   5   15.47    0.68
   3   1   5   19.68    0.87
   4   1   5   68.84    2.84
   4   1   5   66.96    1.97
   5   1   5    7.16    0.47
   5   1   5    6.98    0.65
   6   1   5    0.29    0.31
   6   1   5    0.21    0.17
   6   1   5    0.42    0.08
   7   1   5    2.18    0.35
   7   1   5    1.90    0.19
   7  -2  -5   13.46    0.64
   7  -2  -5   14.82    1.42
   6  -2  -5    3.38    0.28
   6  -2  -5    3.30    0.28
   5  -2  -5    8.00    0.42
   4  -2  -5    0.68    0.19
   4  -2  -5    0.68    0.16
   3  -2  -5  206.59    6.98
   3  -2  -5  211.26    6.45
   2  -2  -5   63.72    2.34
   2  -2  -5   66.68    2.45
   1  -2  -5   69.41    2.41
   1  -2  -5   69.22    2.17
  -1   2   5   68.23    2.29
   0  -2  -5   23.19    0.92
   0   2   5   22.83    0.96
   1   2   5    8.42    0.47
   2   2   5   15.89    0.62
  -3  -2  -5   32.62    1.21
   3   2   5   33.48    1.46
   4   2   5    7.58    0.71
   4   2   5    8.07    0.49
   5   2   5    0.33    0.34
   5   2   5    0.49    0.21
   6   2   5    1.32    0.23
   6   2   5    1.76    0.13
   6   2   5    1.18    0.37
   7   2   5    1.18    0.27
   7  -3  -5    0.87    0.19
   7  -3  -5    1.60    0.57
   6  -3  -5    7.92    0.45
   6  -3  -5    8.77    0.46
   6  -3  -5    7.63    0.45
   6  -3  -5    8.21    0.87
   6  -3  -5    8.02    0.36
   5  -3  -5  106.21    3.57
   4  -3  -5    4.57    0.55
   4  -3  -5    4.00    0.39
   3  -3  -5    1.11    0.19
   3  -3  -5    0.83    0.17
   2  -3  -5  101.84    3.50
   2  -3  -5  100.06    3.65
   1  -3  -5  108.69    3.38
   1  -3  -5  107.53    3.99
  -1   3   5  105.66    3.54
   0  -3  -5  143.28    4.59
   0   3   5  134.75    4.76
   1   3   5   13.00    0.54
  -2  -3  -5   25.31    1.00
   2   3   5   28.65    1.03
  -3  -3  -5   13.04    0.54
   3   3   5   11.93    0.79
  -4  -3  -5    9.43    0.42
   4   3   5    9.28    0.49
   4   3   5    9.40    0.77
   5   3   5    5.97    0.43
   5   3   5    6.04    0.45
   6   3   5    3.62    0.18
   6   3   5    3.26    0.38
   7  -4  -5    2.39    0.70
   6  -4  -5    1.70    0.23
   6  -4  -5    1.24    0.21
   6  -4  -5    1.75    0.15
   6  -4  -5    1.46    0.21
   6  -4  -5    1.52    0.52
   5  -4  -5    1.51    0.41
   5  -4  -5    1.65    0.26
   5  -4  -5    2.09    0.23
   4  -4  -5   15.54    1.07
   4  -4  -5   14.32    0.64
   3  -4  -5    0.37    0.16
   3  -4  -5    0.78    0.32
   2  -4  -5   23.97    0.89
   2  -4  -5   23.81    0.90
   1  -4  -5    0.57    0.23
  -1   4   5    0.48    0.28
   0   4   5    2.30    0.23
  -1  -4  -5    6.33    0.31
   1   4   5    6.44    0.37
  -2  -4  -5    0.89    0.13
   2   4   5    0.89    0.42
   2   4   5    1.14    0.26
  -3  -4  -5    1.65    0.17
   3   4   5    2.17    0.43
  -4  -4  -5   -0.01    0.11
   4   4   5    0.25    0.34
   5   4   5    0.63    0.31
   6   4   5    0.18    0.23
   6   4   5    0.25    0.06
   8  -5  -5   11.12    1.09
   7  -5  -5    1.63    0.55
   7  -5  -5    2.02    0.16
   6  -5  -5   13.81    1.26
   6  -5  -5   14.29    0.54
   6  -5  -5   14.03    0.68
   6  -5  -5   13.19    0.66
   5  -5  -5   19.36    1.07
   5  -5  -5   18.25    0.70
   5  -5  -5   20.17    1.00
   5  -5  -5   19.76    0.97
   5  -5  -5   17.96    0.81
   4  -5  -5   98.77    3.62
   4  -5  -5  105.15    3.75
   4  -5  -5  102.36    3.38
   3  -5  -5   54.03    1.90
   3  -5  -5   56.43    2.27
   2  -5  -5   -0.02    0.27
   2  -5  -5    0.21    0.27
   1  -5  -5    8.82    0.42
   1  -5  -5   10.70    0.86
  -1   5   5   10.09    0.85
   0  -5  -5  102.82    3.70
   0   5   5  108.23    3.61
  -1  -5  -5    3.17    0.23
   1   5   5    3.24    0.45
   1   5   5    3.04    0.42
  -2  -5  -5    1.41    0.17
   2   5   5    0.96    0.42
  -3  -5  -5   10.98    0.49
   3   5   5   10.41    0.72
  -4  -5  -5   39.71    1.46
   4   5   5   39.00    1.50
   5   5   5    0.51    0.28
   8  -6  -5   14.93    1.29
   8  -6  -5   13.29    0.51
   7  -6  -5   54.35    1.84
   7  -6  -5   53.33    2.40
   6  -6  -5   12.75    0.61
   6  -6  -5   14.80    1.41
   6  -6  -5   13.93    0.54
   5  -6  -5   10.21    0.54
   5  -6  -5   10.40    0.43
   5  -6  -5    9.26    0.82
   5  -6  -5   11.51    0.67
   4  -6  -5    3.65    0.21
   4  -6  -5    3.39    0.28
   4  -6  -5    3.45    0.19
   4  -6  -5    3.47    0.56
   4  -6  -5    4.51    0.33
   4  -6  -5    3.57    0.22
   3  -6  -5   59.35    2.02
   3  -6  -5   56.73    2.12
   3  -6  -5   57.92    2.33
   2  -6  -5    4.73    0.65
   2  -6  -5    5.07    0.31
   1  -6  -5    5.95    0.64
   1  -6  -5    6.76    0.35
  -1   6   5    5.86    0.54
   0  -6  -5    6.11    0.38
   0  -6  -5    5.78    0.31
   0   6   5    4.79    0.57
  -1  -6  -5    1.92    0.19
   1   6   5    1.90    0.50
  -2  -6  -5   17.13    0.71
   2   6   5   17.52    0.90
  -3  -6  -5    0.27    0.12
   3   6   5    0.13    0.33
  -4  -6  -5    2.41    0.19
   4   6   5    1.94    0.41
   5   6   5    2.99    0.16
   5   6   5    2.60    0.34
   8  -7  -5    0.15    0.47
   8  -7  -5    0.11    0.07
   7  -7  -5    2.69    0.66
   7  -7  -5    2.86    0.19
   6  -7  -5    0.28    0.09
   6  -7  -5    0.43    0.47
   5  -7  -5    2.43    0.28
   5  -7  -5    2.12    0.15
   5  -7  -5    2.17    0.41
   5  -7  -5    2.47    0.18
   4  -7  -5    7.35    0.35
   4  -7  -5    8.11    0.33
   4  -7  -5    7.94    0.46
   4  -7  -5    8.28    0.36
   4  -7  -5    7.60    0.69
   3  -7  -5   46.65    1.65
   3  -7  -5   46.25    1.61
   3  -7  -5   46.02    1.61
   3  -7  -5   47.23    1.75
   3  -7  -5   48.45    1.75
   3  -7  -5   46.37    1.62
   2  -7  -5    0.06    0.41
   2  -7  -5    0.02    0.11
   2  -7  -5    0.11    0.09
   1  -7  -5   35.69    1.33
  -1   7   5   33.92    1.34
   0  -7  -5   15.58    0.66
   0  -7  -5   15.73    0.74
  -1  -7  -5   10.17    0.46
  -1  -7  -5    9.47    0.51
   1   7   5    8.74    0.79
  -2  -7  -5    0.07    0.11
   2   7   5    0.46    0.36
  -3  -7  -5    0.58    0.12
  -3  -7  -5    0.66    0.13
   3   7   5    0.40    0.33
  -4  -7  -5    0.22    0.09
   4   7   5    0.18    0.26
   8  -8  -5    7.81    0.92
   8  -8  -5    8.15    0.33
   7  -8  -5    1.66    0.13
   7  -8  -5    1.59    0.54
   6  -8  -5    0.63    0.10
   6  -8  -5    0.56    0.43
   5  -8  -5   14.64    0.88
   5  -8  -5   14.29    0.55
   5  -8  -5   14.48    0.56
   4  -8  -5   16.22    0.60
   4  -8  -5   13.50    1.04
   4  -8  -5   16.75    0.62
   4  -8  -5   16.31    0.62
   4  -8  -5   15.24    0.72
   3  -8  -5    0.42    0.15
   3  -8  -5    0.33    0.10
   3  -8  -5    0.43    0.09
   3  -8  -5    0.37    0.11
   2  -8  -5    5.77    0.31
   2  -8  -5    5.70    0.32
   2  -8  -5    6.08    0.35
   1  -8  -5   10.04    0.48
   0  -8  -5    8.39    0.42
   0   8   5    8.53    0.56
  -1  -8  -5    0.21    0.12
  -1  -8  -5    0.30    0.13
   1   8   5    0.06    0.36
  -2  -8  -5    2.49    0.20
  -2  -8  -5    1.84    0.19
   2   8   5    2.67    0.38
  -3  -8  -5    4.45    0.24
   3   8   5    3.81    0.36
   8  -9  -5    3.36    0.55
   8  -9  -5    3.88    0.18
   7  -9  -5   10.23    0.84
   7  -9  -5   10.48    0.41
   6  -9  -5    0.28    0.37
   6  -9  -5    0.14    0.08
   5  -9  -5    3.19    0.18
   5  -9  -5    2.43    0.63
   5  -9  -5    3.33    0.20
   4  -9  -5   32.82    1.13
   4  -9  -5   31.65    1.27
   4  -9  -5   32.00    1.14
   4  -9  -5   32.42    1.16
   3  -9  -5    2.03    0.17
   3  -9  -5    1.90    0.15
   3  -9  -5    1.98    0.22
   2  -9  -5   14.72    0.58
   2  -9  -5   14.66    0.60
   2  -9  -5   13.86    0.63
   1  -9  -5    0.24    0.11
   1  -9  -5    0.29    0.12
   0  -9  -5   24.26    0.95
  -1  -9  -5    0.68    0.12
   1   9   5    0.70    0.36
  -2  -9  -5    0.31    0.10
   2   9   5    0.26    0.30
   8 -10  -5    2.60    0.14
   7 -10  -5    0.20    0.07
   7 -10  -5    0.18    0.35
   6 -10  -5    0.20    0.35
   6 -10  -5    0.22    0.08
   5 -10  -5   -0.05    0.08
   5 -10  -5   -0.02    0.38
   4 -10  -5    0.08    0.42
   4 -10  -5   -0.01    0.08
   4 -10  -5    0.07    0.10
   3 -10  -5    0.88    0.16
   3 -10  -5    0.53    0.12
   3 -10  -5    0.48    0.09
   2 -10  -5    8.10    0.37
   2 -10  -5    8.01    0.40
   2 -10  -5    8.55    0.40
   1 -10  -5    1.73    0.17
   1 -10  -5    1.95    0.18
   0 -10  -5    0.02    0.09
  -1 -10  -5    2.45    0.18
   7 -11  -5   -0.09    0.30
   7 -11  -5    0.07    0.06
   6 -11  -5    0.15    0.07
   6 -11  -5    0.04    0.31
   5 -11  -5    7.65    0.32
   5 -11  -5    7.91    0.75
   4 -11  -5    1.35    0.45
   4 -11  -5    1.86    0.14
   3 -11  -5    1.76    0.13
   3 -11  -5    2.01    0.16
   2 -11  -5    1.23    0.15
   2 -11  -5    1.42    0.13
   2 -11  -5    1.40    0.15
   1 -11  -5    0.98    0.12
   1 -11  -5    0.87    0.11
   0  16  -6    5.64    0.36
   0 -16   6    5.64    0.27
  -1  16  -6    0.05    0.20
   1 -16   6    0.15    0.08
  -2  16  -6    0.10    0.20
   2 -16   6    0.18    0.07
  -3  16  -6    0.01    0.20
   3 -16   6   -0.03    0.04
  -4  16  -6    1.24    0.26
   1  15  -6    4.14    0.33
  -1 -15   6    4.17    0.21
  -1 -15   6    4.33    0.21
   0  15  -6    0.14    0.24
   0 -15   6    0.06    0.08
  -1  15  -6    8.08    0.52
   1 -15   6    8.17    0.37
   1 -15   6    8.21    0.34
  -2  15  -6    0.88    0.32
   2 -15   6    1.17    0.13
   3 -15   6    8.31    0.34
   5 -15   6   -0.01    0.06
  -3 -14   6    0.16    0.07
  -2 -14   6    1.83    0.15
  -2 -14   6    2.21    0.16
   1  14  -6    0.88    0.28
  -1 -14   6    0.60    0.11
  -1 -14   6    0.88    0.11
   0  14  -6    9.45    0.54
   0 -14   6   10.20    0.42
   0 -14   6    9.82    0.41
  -1  14  -6    5.16    0.54
   1 -14   6    5.51    0.33
   1 -14   6    5.45    0.29
   1 -14   6    5.90    0.28
   2 -14   6    4.82    0.28
   2 -14   6    4.79    0.26
   3 -14   6    0.13    0.08
   4 -14   6    1.18    0.13
   4 -14   6    1.22    0.10
   5 -14   6    3.70    0.21
   6 -14   6    0.05    0.06
   7 -14   6    0.01    0.05
  -3 -13   6    2.96    0.18
  -2 -13   6   18.32    0.68
  -2 -13   6   19.39    0.72
   1  13  -6    1.71    0.42
  -1 -13   6    1.60    0.15
  -1 -13   6    1.65    0.15
   0  13  -6    0.01    0.32
   0 -13   6   -0.11    0.08
   0 -13   6    0.11    0.08
   1 -13   6   16.50    0.60
   1 -13   6   15.22    0.62
   2 -13   6   17.96    0.67
   2 -13   6   17.98    0.72
   3 -13   6    0.16    0.10
   3 -13   6   -0.08    0.08
   3 -13   6    0.31    0.11
   4 -13   6    2.67    0.21
   4 -13   6    3.05    0.18
   5 -13   6    1.18    0.13
   6 -13   6    2.92    0.19
   7 -13   6    1.58    0.12
  -5 -12   6    0.32    0.08
  -4 -12   6    1.07    0.12
  -3 -12   6    0.41    0.11
  -3 -12   6    0.44    0.10
  -2 -12   6    0.08    0.08
  -2 -12   6    0.30    0.09
   1  12  -6   -0.17    0.35
  -1 -12   6    0.20    0.08
  -1 -12   6    0.00    0.07
   0 -12   6   19.66    0.75
   0 -12   6   19.51    0.71
   1 -12   6    2.94    0.21
   2 -12   6   65.89    2.15
   2 -12   6   65.07    2.28
   3 -12   6    0.60    0.13
   3 -12   6    0.53    0.12
   3 -12   6    0.48    0.11
   4 -12   6    5.70    0.30
   4 -12   6    5.57    0.28
   5 -12   6    2.95    0.22
   6 -12   6    4.16    0.24
   7 -12   6    0.93    0.11
  -5 -11   6    1.09    0.11
  -5 -11   6    1.09    0.11
  -4 -11   6   18.52    0.71
   3  11  -6   13.45    1.27
  -3 -11   6   14.05    0.57
  -3 -11   6   14.44    0.54
  -2 -11   6    6.21    0.30
  -2 -11   6    6.32    0.30
   1  11  -6   -0.07    0.39
   1  11  -6    0.01    0.26
  -1 -11   6    0.04    0.07
  -1 -11   6   -0.01    0.07
   0  11  -6    5.45    0.40
   0 -11   6    6.14    0.30
   0 -11   6    5.60    0.28
   0 -11   6    5.58    0.39
  -1  11  -6    5.57    0.74
   1 -11   6    6.37    0.44
   1 -11   6    5.51    0.29
   2 -11   6    5.39    0.34
   2 -11   6    5.62    0.30
   2 -11   6    5.65    0.32
   3 -11   6    6.68    0.34
   3 -11   6    5.90    0.32
   3 -11   6    5.12    0.75
   3 -11   6    5.22    0.31
   4 -11   6   11.78    0.47
   4 -11   6   11.88    0.63
   4 -11   6   10.02    0.75
   4 -11   6   11.59    0.51
   5 -11   6   18.67    0.73
   5 -11   6   18.01    0.60
   6 -11   6    2.32    0.21
   6 -11   6    2.77    0.21
   7 -11   6    5.04    0.26
   7 -11   6    5.21    0.31
  -6 -10   6    0.44    0.09
  -6 -10   6    0.44    0.09
  -5 -10   6    5.08    0.26
   4  10  -6    2.81    0.73
   3  10  -6   36.43    1.81
  -3 -10   6   36.00    1.21
   2  10  -6    2.89    0.30
   2  10  -6    3.42    0.60
  -2 -10   6    3.28    0.35
  -2 -10   6    3.49    0.20
   1  10  -6    6.43    0.80
   1  10  -6    6.90    0.66
  -1 -10   6    6.06    0.50
  -1 -10   6    6.44    0.29
   0  10  -6   24.95    1.24
   0 -10   6   26.06    0.97
   0 -10   6   25.15    0.93
  -1  10  -6   43.69    1.98
   1 -10   6   40.22    1.76
   3 -10   6    7.89    0.52
   3 -10   6    7.91    0.38
   3 -10   6    7.73    0.52
   3 -10   6    7.64    0.37
   4 -10   6    0.25    0.19
   4 -10   6    0.17    0.10
   4 -10   6    0.16    0.32
   4 -10   6    0.54    0.10
   5 -10   6    4.97    0.30
   5 -10   6    4.97    0.29
   5 -10   6    4.59    0.60
   6 -10   6    0.44    0.11
   6 -10   6    0.55    0.19
   7 -10   6    8.05    0.38
   7 -10   6    8.64    0.37
   8 -10   6    0.29    0.10
  -7  -9   6    7.54    0.32
   6   9  -6    3.57    0.22
   6   9  -6    3.55    0.23
   5   9  -6    3.09    0.65
   5   9  -6    3.30    0.26
   5   9  -6    4.13    0.25
   4   9  -6    0.69    0.51
  -4  -9   6    0.93    0.12
   3   9  -6    2.21    0.55
  -3  -9   6    2.65    0.33
  -3  -9   6    2.08    0.17
   2   9  -6    4.83    0.45
  -2  -9   6    5.37    0.34
   1   9  -6    9.94    0.61
  -1  -9   6   10.15    0.83
   0   9  -6    0.43    0.29
   0  -9   6    0.45    0.23
  -1   9  -6    4.16    0.37
   1  -9   6    4.43    0.32
   2  -9   6    8.93    0.47
   3  -9   6    9.27    0.90
   4  -9   6   50.71    1.78
   4  -9   6   50.84    1.48
   4  -9   6   50.12    1.75
   4  -9   6   52.56    2.26
   5  -9   6    1.23    0.17
   5  -9   6    1.68    0.10
   5  -9   6    1.71    0.22
   5  -9   6    1.29    0.39
   6  -9   6    1.02    0.22
   6  -9   6    1.15    0.17
   7  -9   6    1.24    0.19
   7  -9   6    1.35    0.17
   8  -9   6    1.70    0.15
   7   8  -6    4.82    0.27
   7   8  -6    5.50    0.27
   6   8  -6    0.60    0.12
   6   8  -6    0.74    0.14
   5   8  -6    2.43    0.44
   5   8  -6    2.73    0.23
   4   8  -6    1.77    0.45
   4   8  -6    1.93    0.21
  -4  -8   6    2.32    0.17
   3   8  -6   55.95    2.61
  -3  -8   6   60.52    2.37
   2   8  -6   14.84    0.77
  -2  -8   6   15.49    1.05
   1   8  -6    0.04    0.16
  -1  -8   6    0.02    0.21
   0   8  -6    2.81    0.43
   0  -8   6    2.60    0.24
   1  -8   6   71.66    2.57
   2  -8   6    0.82    0.21
   3  -8   6    5.73    0.64
   4  -8   6   46.82    2.00
   4  -8   6   41.14    1.51
   4  -8   6   42.34    1.75
   5  -8   6    2.95    0.17
   5  -8   6    2.77    0.48
   5  -8   6    3.02    0.25
   5  -8   6    2.92    0.33
   5  -8   6    3.46    0.20
   5  -8   6    3.09    0.55
   6  -8   6   11.45    0.51
   6  -8   6   11.41    0.53
   6  -8   6   11.02    0.95
   7  -8   6    4.02    0.40
   7  -8   6    4.43    0.29
   8  -8   6    0.91    0.16
   7   7  -6   -0.01    0.07
   7   7  -6    0.12    0.09
   6   7  -6   33.67    1.36
   6   7  -6   32.77    1.31
   5   7  -6    0.80    0.58
   5   7  -6    0.53    0.13
   4   7  -6    4.49    0.55
   4   7  -6    3.66    5.75
   4   7  -6    3.90    0.30
  -3  -7   6    0.36    0.30
   2   7  -6   82.40    3.00
  -2  -7   6   89.15    3.05
   1   7  -6    0.54    0.21
  -1  -7   6    0.79    0.16
   0   7  -6   16.98    0.67
   0  -7   6   17.92    0.88
  -1   7  -6  107.84    3.55
   1  -7   6  106.37    4.07
   2  -7   6  120.81    4.38
   3  -7   6   18.05    0.79
   4  -7   6   38.90    1.54
   5  -7   6  124.52    3.64
   5  -7   6  115.47    3.90
   5  -7   6  113.10    4.07
   5  -7   6  111.48    3.89
   5  -7   6  114.37    3.25
   5  -7   6  114.26    3.84
   6  -7   6   16.44    0.67
   6  -7   6   16.77    0.62
   6  -7   6   16.71    1.17
   6  -7   6   16.54    0.70
   7  -7   6    2.21    0.43
   7  -7   6    2.69    0.26
   8  -7   6   -0.03    0.12
   8   6  -6    0.97    0.11
   8   6  -6    0.97    0.12
   7   6  -6    2.51    0.21
   7   6  -6    2.51    0.21
   6   6  -6   27.27    1.14
   6   6  -6   26.05    1.55
   6   6  -6   28.57    6.17
   5   6  -6    8.74    4.89
   5   6  -6   13.05    1.45
   5   6  -6   12.14    0.58
  -5  -6   6   10.64    0.63
   4   6  -6   10.56    0.48
  -4  -6   6    8.70    0.84
   3   6  -6   17.05    0.71
   2   6  -6   90.03    3.20
   2   6  -6   91.62    3.38
  -2  -6   6   91.28    3.09
   1   6  -6    3.64    0.30
  -1  -6   6    4.92    0.25
  -1  -6   6    4.93    0.45
   0   6  -6    8.67    0.42
   0  -6   6    8.15    0.44
   0  -6   6    8.36    0.32
   1  -6   6    0.04    0.17
   2  -6   6   31.93    1.17
   3  -6   6   11.09    0.59
   4  -6   6   10.34    0.82
   5  -6   6   14.66    1.13
   5  -6   6   13.76    0.60
   5  -6   6   14.19    0.62
   5  -6   6   14.39    0.56
   5  -6   6   15.58    0.76
   5  -6   6   14.33    0.53
   6  -6   6   27.77    1.16
   6  -6   6   28.07    0.88
   6  -6   6   28.98    1.01
   7  -6   6    1.46    0.33
   7  -6   6    1.49    0.21
   8  -6   6    1.98    0.18
   8  -6   6    1.99    0.33
   8   5  -6    1.58    0.15
   8   5  -6    1.41    0.15
   7   5  -6    9.31    0.48
   7   5  -6    9.77    0.47
   6   5  -6   13.68    5.11
   6   5  -6   15.19    0.97
   6   5  -6   14.16    0.68
   5   5  -6  101.83    4.09
   5   5  -6   85.71    7.84
   5   5  -6  106.46    4.60
   5   5  -6  109.35    3.93
  -5  -5   6  107.77    3.37
   4   5  -6    0.47    0.10
  -4  -5   6    0.39    0.33
   3   5  -6    3.16    0.21
  -3  -5   6    3.12    0.49
   2   5  -6    9.51    0.42
   2   5  -6    8.93    0.45
  -2  -5   6   10.50    0.45
   1   5  -6   76.90    2.73
  -1  -5   6   73.68    2.59
  -1  -5   6   73.33    2.46
   0  -5   6   46.86    1.70
   0  -5   6   49.54    1.73
   1  -5   6   68.84    2.39
   1  -5   6   70.47    2.38
   2  -5   6   97.98    3.38
   3  -5   6    0.51    0.21
   4  -5   6  114.58    4.30
   5  -5   6   10.57    0.41
   5  -5   6   12.19    1.03
   5  -5   6   11.64    0.54
   5  -5   6   10.91    0.45
   5  -5   6   10.61    0.87
   6  -5   6    0.42    0.19
   6  -5   6    0.49    0.09
   6  -5   6    0.28    0.38
   7  -5   6    1.76    0.25
   7  -5   6    1.55    0.35
   8  -5   6    3.68    0.26
   8  -5   6    3.19    0.36
   9   4  -6    0.08    0.06
   8   4  -6    0.43    0.10
   8   4  -6    0.16    0.09
   7   4  -6   60.07    8.56
   7   4  -6   58.71    2.21
   7   4  -6   58.61    2.34
   6   4  -6    4.53    0.32
   6   4  -6    3.73    4.35
   6   4  -6    4.55    0.52
   5   4  -6   16.15    0.70
  -5  -4   6   16.36    0.79
   4   4  -6   13.77    0.59
  -4  -4   6   11.71    0.92
   3   4  -6  134.81    5.02
  -3  -4   6  137.59    4.37
   2   4  -6    5.32    0.27
   2   4  -6    5.02    0.25
  -2  -4   6    5.14    0.28
   1   4  -6   25.85    1.09
  -1  -4   6   23.33    1.07
   0  -4   6   84.93    3.05
   0  -4   6   83.25    2.63
   1  -4   6    1.42    0.19
   1  -4   6    1.46    0.16
   2  -4   6   18.71    0.80
   3  -4   6   42.48    1.68
   4  -4   6    8.98    0.64
   5  -4   6    3.79    0.36
   5  -4   6    3.73    0.23
   5  -4   6    3.51    0.19
   5  -4   6    3.19    0.46
   5  -4   6    4.08    0.30
   6  -4   6    2.72    0.17
   6  -4   6    2.30    0.44
   6  -4   6    2.14    0.23
   7  -4   6   13.47    0.98
   7  -4   6   14.33    0.53
   8  -4   6    8.42    0.34
   8  -4   6    8.31    0.43
   9   3  -6    0.32    0.08
   8   3  -6   13.14    0.63
   8   3  -6   14.21    0.60
   7   3  -6   12.81    5.21
   7   3  -6   14.21    0.63
   7   3  -6   14.41    0.68
   6   3  -6   58.13    2.29
   6   3  -6   27.09    5.82
   6   3  -6   55.83    2.26
   6   3  -6   59.96    2.20
  -6  -3   6   56.23    2.16
   5   3  -6    0.68    0.12
  -5  -3   6    0.92    0.31
   4   3  -6    9.31    0.45
  -4  -3   6   10.31    0.53
   3   3  -6  188.37    7.04
  -3  -3   6  196.88    6.38
   2   3  -6    1.16    0.13
  -2  -3   6    1.01    0.24
  -1  -3   6   86.22    2.95
   0  -3   6    9.10    0.37
   0  -3   6    8.78    0.43
   1  -3   6  119.97    4.21
   1  -3   6  121.25    4.03
   2  -3   6    0.68    0.14
   2  -3   6    0.81    0.14
   3  -3   6   15.26    0.66
   4  -3   6    0.28    0.26
   5  -3   6   68.69    1.92
   5  -3   6   70.45    2.35
   5  -3   6   66.06    2.51
   5  -3   6   67.61    2.30
   5  -3   6   64.23    2.45
   6  -3   6   11.97    0.65
   6  -3   6   11.31    0.56
   6  -3   6   11.67    0.47
   7  -3   6    0.03    0.30
   7  -3   6   -0.05    0.15
   8  -3   6    0.54    0.13
   8  -3   6    0.41    0.21
   9   2  -6    0.00    0.07
   8   2  -6    2.38    0.22
   8   2  -6    2.55    0.20
   8   2  -6    2.35    4.31
   7   2  -6   -0.70    4.16
   7   2  -6    0.24    0.10
   7   2  -6    0.19    0.12
   7   2  -6    0.22    0.12
   6   2  -6   16.34    0.72
   6   2  -6   16.27    0.96
   6   2  -6   15.97    0.76
  -6  -2   6   16.57    1.32
   5   2  -6   19.65    0.83
  -5  -2   6   18.77    0.93
   4   2  -6   71.80    2.68
  -4  -2   6   70.02    2.39
  -3  -2   6   16.03    0.60
   2   2  -6   22.10    0.80
  -1  -2   6  172.34    5.72
   0  -2   6    7.22    0.34
   0  -2   6    7.16    0.41
   1  -2   6   23.74    0.85
   1  -2   6   23.04    1.15
   2  -2   6   98.12    3.31
   2  -2   6   98.20    3.30
   3  -2   6   25.47    0.98
   4  -2   6   -0.14    0.37
   4  -2   6   -0.03    0.27
   5  -2   6    6.24    0.41
   5  -2   6    5.97    0.54
   5  -2   6    6.39    0.29
   5  -2   6    6.31    0.75
   5  -2   6    6.91    0.32
   6  -2   6    3.41    0.43
   6  -2   6    2.56    0.17
   6  -2   6    2.84    0.25
   7  -2   6    2.47    0.23
   7  -2   6    2.76    0.45
   9   1  -6    3.07    0.21
   8   1  -6    3.07    4.57
   8   1  -6    4.28    0.27
   8   1  -6    4.43    0.30
   7   1  -6   36.89    7.16
   7   1  -6   51.96    1.99
   7   1  -6   51.76    1.91
   7   1  -6   49.38    2.05
   6   1  -6    6.76    0.38
   6   1  -6    6.43    0.40
   6   1  -6    7.17    0.78
  -6  -1   6    6.85    0.83
   5   1  -6   26.95    1.07
  -5  -1   6   24.89    0.97
   3   1  -6  122.35    4.21
   2   1  -6   20.42    0.76
   2   1  -6   23.47    0.95
   1   1  -6    0.31    0.19
   0  -1   6  247.28    8.34
   1  -1   6    5.60    0.30
   1  -1   6    4.60    0.29
   2  -1   6   23.09    1.19
   2  -1   6   23.41    0.85
   3  -1   6   25.57    1.06
   4  -1   6    4.41    0.28
   4  -1   6    4.60    0.65
   4  -1   6    4.83    0.35
   5  -1   6    1.70    0.37
   5  -1   6    2.41    0.52
   5  -1   6    1.81    0.28
   5  -1   6    2.04    0.17
   5  -1   6    1.76    0.14
   6  -1   6   10.94    0.53
   6  -1   6   10.24    0.42
   6  -1   6   10.84    0.49
   7  -1   6    2.09    0.21
   7  -1   6    2.02    0.39
   9   0  -6   10.13    0.47
   8   0  -6    0.12    0.11
   8   0  -6    0.39    0.15
   8   0  -6    0.22    4.18
   7   0  -6   31.57    1.29
   7   0  -6   31.70    1.33
   7   0  -6   30.96    1.82
   6   0  -6    1.22    0.62
   6   0  -6    0.84    0.15
   6   0  -6    1.64    0.21
  -6   0   6    0.60    0.49
   5   0  -6   32.61    1.31
   4   0  -6   16.28    0.77
   3   0  -6   28.06    1.00
   2   0  -6    4.47    0.23
   2   0  -6    5.28    0.30
   1   0  -6  207.10    6.45
   1   0  -6  206.64    6.92
  -1   0   6  209.58    6.78
   0   0   6    8.57    0.40
   1   0   6   23.30    1.01
   2   0   6    3.08    0.27
   2   0   6    2.76    0.25
   3   0   6   27.78    1.09
   4   0   6    5.42    0.42
   4   0   6    5.91    0.67
   4   0   6    5.61    0.33
   5   0   6   16.59    1.13
   5   0   6   19.14    0.69
   5   0   6   18.36    0.71
   5   0   6   17.94    0.77
   6   0   6    3.69    0.33
   6   0   6    3.84    0.21
   6   0   6    4.12    0.51
   7   0   6    0.20    0.24
   7   0   6    0.28    0.16
   8  -1  -6   -0.08    0.11
   8  -1  -6   -0.07    0.16
   7  -1  -6    1.57    0.20
   7  -1  -6    1.09    0.19
   7  -1  -6    1.56    0.70
   6  -1  -6   57.46    2.13
   6  -1  -6   56.58    2.33
   6  -1  -6   60.82    2.26
   6  -1  -6   56.14    3.13
   5  -1  -6   17.47    0.83
   4  -1  -6    1.29    0.24
   3  -1  -6  151.82    4.68
   3  -1  -6  150.17    5.01
   2  -1  -6    4.70    0.27
   2  -1  -6    4.90    0.48
   1  -1  -6    0.07    0.19
   1  -1  -6    0.29    0.19
  -1   1   6    0.10    0.15
   0   1   6    1.33    0.17
   1   1   6   94.40    3.40
   2   1   6    0.57    0.18
   3   1   6   33.31    1.49
   3   1   6   33.10    1.21
   4   1   6    3.96    0.54
   4   1   6    3.91    0.29
   5   1   6   20.61    0.86
   5   1   6   19.58    0.67
   5   1   6   20.13    0.73
   6   1   6    0.90    0.10
   6   1   6    0.62    0.32
   6   1   6    1.02    0.20
   7   1   6    0.16    0.21
   7  -2  -6    8.91    0.49
   7  -2  -6    9.14    0.79
   7  -2  -6    9.32    0.49
   6  -2  -6   29.43    1.22
   6  -2  -6   28.64    1.15
   6  -2  -6   30.50    1.25
   6  -2  -6   26.53    1.81
   5  -2  -6    1.78    0.20
   5  -2  -6    1.71    0.27
   4  -2  -6    1.20    0.18
   3  -2  -6  282.88    8.75
   3  -2  -6  282.64    9.51
   2  -2  -6   30.95    1.09
   2  -2  -6   31.45    1.41
   1  -2  -6   60.72    2.28
   1  -2  -6   62.67    2.00
  -1   2   6   63.85    2.45
   0   2   6    0.63    0.18
   1   2   6    2.23    0.26
  -2  -2  -6   17.25    0.70
   2   2   6   18.84    0.74
   3   2   6   14.18    1.06
   4   2   6    6.16    0.60
   5   2   6    6.11    0.27
   5   2   6    6.15    0.46
   6   2   6    0.82    0.09
   6   2   6    0.78    0.28
   8  -3  -6    7.82    1.03
   7  -3  -6    1.73    0.23
   7  -3  -6    1.82    0.67
   6  -3  -6    4.87    0.35
   6  -3  -6    4.45    0.26
   6  -3  -6    4.66    0.31
   6  -3  -6    5.13    0.37
   6  -3  -6    5.03    0.57
   5  -3  -6   21.06    0.88
   5  -3  -6   22.66    1.05
   4  -3  -6  154.33    4.96
   4  -3  -6  164.09    5.52
   2  -3  -6    0.88    0.22
   2  -3  -6    0.77    0.26
   1  -3  -6    3.05    0.45
  -1   3   6    2.53    0.43
   0   3   6   26.01    1.25
  -1  -3  -6   13.87    0.58
   1   3   6   14.76    0.67
  -2  -3  -6    2.79    0.22
   2   3   6    3.65    0.34
   2   3   6    3.23    0.58
  -3  -3  -6    3.62    0.25
   3   3   6    3.51    0.43
   4   3   6    7.95    0.66
   5   3   6    0.59    0.30
   5   3   6    0.80    0.09
  -6  -3  -6    2.26    0.17
   6   3   6    1.99    0.26
   6   3   6    2.14    0.12
   8  -4  -6    0.22    0.52
   7  -4  -6   11.97    0.64
   7  -4  -6   13.33    0.95
   7  -4  -6   13.17    0.50
   6  -4  -6    0.14    0.48
   6  -4  -6    0.39    0.19
   6  -4  -6    0.30    0.09
   6  -4  -6    0.17    0.17
   5  -4  -6    9.16    0.68
   5  -4  -6    8.73    0.65
   5  -4  -6    9.28    0.48
   5  -4  -6    8.97    0.38
   4  -4  -6    9.81    0.86
   4  -4  -6    9.52    0.48
   3  -4  -6   43.31    1.59
   3  -4  -6   44.74    1.48
   2  -4  -6   58.01    1.90
   1  -4  -6   31.33    1.36
   1  -4  -6   28.91    1.13
  -1   4   6   32.84    1.52
   0  -4  -6   45.35    1.68
   0   4   6   48.84    2.01
  -1  -4  -6   57.91    2.08
   1   4   6   57.05    2.28
  -2  -4  -6    0.14    0.11
   2   4   6    0.13    0.39
  -3  -4  -6    0.70    0.14
   3   4   6    0.96    0.44
  -5  -4  -6    0.02    0.08
   5   4   6    0.11    0.08
   5   4   6    0.13    0.26
   8  -5  -6   16.67    1.35
   7  -5  -6    6.36    0.83
   7  -5  -6    5.56    0.27
   6  -5  -6    3.26    0.31
   6  -5  -6    3.55    0.75
   6  -5  -6    3.40    0.21
   6  -5  -6    3.06    0.31
   5  -5  -6   14.03    0.98
   5  -5  -6   15.37    0.68
   5  -5  -6   14.07    0.64
   5  -5  -6   13.87    0.56
   4  -5  -6   35.79    1.34
   4  -5  -6   33.51    2.28
   4  -5  -6   36.65    1.64
   4  -5  -6   34.38    1.21
   4  -5  -6   34.87    1.70
   4  -5  -6   33.90    1.23
   3  -5  -6   20.38    1.33
   3  -5  -6   17.49    0.82
   3  -5  -6   16.58    0.64
   3  -5  -6   17.67    0.72
   2  -5  -6    6.12    0.34
   2  -5  -6    7.08    0.43
   1  -5  -6    1.00    0.13
   1  -5  -6    0.56    0.16
  -1   5   6    0.62    0.38
   0  -5  -6    2.32    0.23
   0  -5  -6    1.76    0.18
   0   5   6    1.84    0.30
  -1  -5  -6   28.71    1.10
  -2  -5  -6   19.84    0.79
   2   5   6   19.25    1.22
  -3  -5  -6    1.78    0.19
   3   5   6    1.56    0.38
  -4  -5  -6    1.26    0.16
  -4  -5  -6    1.59    0.17
   4   5   6    1.28    0.33
  -5  -5  -6    1.25    0.12
   5   5   6    1.03    0.10
   8  -6  -6    0.63    0.09
   8  -6  -6    0.20    0.46
   7  -6  -6    9.17    0.38
   7  -6  -6    9.67    1.05
   6  -6  -6   25.77    1.47
   6  -6  -6   25.62    0.90
   6  -6  -6   23.79    1.04
   5  -6  -6    0.66    0.49
   5  -6  -6    0.69    0.11
   5  -6  -6    0.56    0.29
   5  -6  -6    0.73    0.19
   4  -6  -6    2.48    0.25
   4  -6  -6    1.69    0.15
   4  -6  -6    1.80    0.28
   4  -6  -6    2.01    0.15
   4  -6  -6    2.05    0.14
   4  -6  -6    1.49    0.50
   3  -6  -6    2.63    0.23
   3  -6  -6    2.35    0.40
   3  -6  -6    2.00    0.38
   3  -6  -6    2.35    0.18
   3  -6  -6    2.17    0.18
   3  -6  -6    2.30    0.17
   2  -6  -6    3.61    0.22
   2  -6  -6    2.63    0.21
   2  -6  -6    3.50    0.26
   2  -6  -6    2.76    0.57
   1  -6  -6    0.17    0.13
   1  -6  -6    0.16    0.10
  -1   6   6   -0.17    0.37
   0  -6  -6   18.12    0.74
   0  -6  -6   17.82    0.83
  -1  -6  -6   15.06    0.72
  -1  -6  -6   15.75    0.65
  -2  -6  -6    5.13    0.32
  -2  -6  -6    4.61    0.29
   2   6   6    4.80    0.47
  -3  -6  -6    7.16    0.36
  -3  -6  -6    7.42    0.39
  -4  -6  -6    0.95    0.12
   4   6   6    1.10    0.28
   8  -7  -6    2.93    0.65
   8  -7  -6    2.56    0.15
   7  -7  -6    1.02    0.11
   7  -7  -6    1.30    0.40
   6  -7  -6    2.33    0.17
   6  -7  -6    1.92    0.45
   5  -7  -6   -0.09    0.44
   5  -7  -6    0.09    0.17
   5  -7  -6    0.44    0.09
   4  -7  -6    6.13    0.30
   4  -7  -6    5.98    0.29
   4  -7  -6    5.78    0.74
   4  -7  -6    6.45    0.40
   4  -7  -6    5.61    0.63
   4  -7  -6    6.20    0.28
   3  -7  -6    5.31    0.33
   3  -7  -6    4.73    0.25
   3  -7  -6    5.12    0.28
   3  -7  -6    4.99    0.26
   2  -7  -6    1.47    0.18
   2  -7  -6    1.95    0.17
   2  -7  -6    2.11    0.21
   1  -7  -6    2.36    0.21
   1  -7  -6    2.36    0.26
   0  -7  -6   18.06    0.85
   0  -7  -6   19.18    0.77
  -1  -7  -6    2.44    0.24
  -1  -7  -6    3.24    0.24
  -2  -7  -6   14.91    0.63
  -2  -7  -6   15.32    0.69
  -3  -7  -6    1.35    0.15
  -3  -7  -6    1.27    0.14
   3   7   6    1.04    0.33
   8  -8  -6    2.09    0.13
   8  -8  -6    2.22    0.49
   7  -8  -6    0.84    0.10
   7  -8  -6    0.59    0.42
   6  -8  -6   18.96    1.55
   6  -8  -6   19.03    0.70
   5  -8  -6   -0.07    0.07
   5  -8  -6    0.09    0.40
   5  -8  -6   -0.23    0.17
   4  -8  -6    2.46    0.18
   4  -8  -6    2.87    0.19
   4  -8  -6    2.55    0.63
   4  -8  -6    2.90    0.28
   3  -8  -6    1.46    0.61
   3  -8  -6    2.35    0.17
   3  -8  -6    2.43    0.24
   3  -8  -6    1.98    0.18
   3  -8  -6    2.03    0.16
   2  -8  -6    4.77    0.29
   2  -8  -6    4.08    0.27
   2  -8  -6    3.97    0.25
   1  -8  -6    0.33    0.12
   1  -8  -6    0.30    0.12
   0  -8  -6    3.97    0.26
  -1  -8  -6    2.18    0.19
  -1  -8  -6    2.25    0.21
  -2  -8  -6    1.46    0.15
  -2  -8  -6    0.98    0.13
   8  -9  -6    5.40    0.23
   8  -9  -6    5.43    0.63
   7  -9  -6    1.00    0.10
   7  -9  -6    0.98    0.35
   6  -9  -6    0.17    0.36
   6  -9  -6    0.35    0.08
   5  -9  -6    4.32    0.23
   5  -9  -6    3.77    0.46
   4  -9  -6   18.73    0.68
   4  -9  -6   17.79    0.67
   4  -9  -6   17.34    0.77
   4  -9  -6   18.18    1.49
   3  -9  -6    6.77    0.34
   3  -9  -6    7.45    0.32
   3  -9  -6    7.26    0.39
   2  -9  -6    4.41    0.28
   2  -9  -6    4.33    0.25
   2  -9  -6    4.83    0.29
   1  -9  -6    4.61    0.28
   1  -9  -6    4.39    0.27
   0  -9  -6   22.01    0.86
  -1  -9  -6    1.20    0.14
   7 -10  -6    3.78    0.46
   7 -10  -6    4.04    0.19
   6 -10  -6    1.02    0.37
   6 -10  -6    0.82    0.10
   5 -10  -6    0.57    0.39
   5 -10  -6    0.81    0.11
   4 -10  -6    1.65    0.49
   4 -10  -6    2.34    0.22
   4 -10  -6    2.33    0.17
   3 -10  -6    3.14    0.20
   3 -10  -6    3.37    0.25
   2 -10  -6   -0.07    0.07
   2 -10  -6   -0.12    0.10
   2 -10  -6   -0.03    0.10
   1 -10  -6    1.89    0.17
   1 -10  -6    1.91    0.15
   0 -10  -6    0.18    0.09
   0 -10  -6    0.21    0.10
   0 -16   7    3.97    0.22
  -1  16  -7    0.28    0.23
   1 -16   7    0.43    0.09
  -2  16  -7    5.22    0.37
   2 -16   7    5.16    0.23
  -3  16  -7    1.10    0.24
   3 -16   7    1.34    0.08
  -2 -15   7    0.15    0.06
  -2 -15   7    0.08    0.08
  -1 -15   7    6.80    0.30
  -1 -15   7    6.83    0.29
   0  15  -7    0.74    0.28
   0 -15   7    0.67    0.10
  -1  15  -7    0.24    0.27
   1 -15   7    0.43    0.12
   1 -15   7    0.47    0.09
  -2  15  -7   15.11    0.92
   2 -15   7   14.44    0.54
   2 -15   7   14.98    0.57
   3 -15   7    0.73    0.09
   4 -15   7    2.69    0.17
   5 -15   7    0.21    0.07
  -3 -14   7    2.83    0.16
  -2 -14   7    3.41    0.19
  -2 -14   7    2.73    0.18
  -1 -14   7    0.31    0.09
  -1 -14   7   -0.05    0.07
   0  14  -7   10.73    0.71
   0 -14   7   11.26    0.46
   0 -14   7   10.65    0.43
  -1  14  -7    3.10    0.36
   1 -14   7    2.45    0.22
   1 -14   7    3.08    0.20
   2 -14   7    0.19    0.08
   2 -14   7    0.32    0.10
   3 -14   7    7.25    0.31
   3 -14   7    6.09    0.30
   4 -14   7    1.13    0.13
   4 -14   7    1.43    0.10
   5 -14   7    0.11    0.08
   6 -14   7    2.68    0.15
  -4 -13   7    2.95    0.17
  -3 -13   7    1.99    0.15
  -3 -13   7    1.88    0.16
  -2 -13   7    7.70    0.34
  -2 -13   7    8.42    0.36
  -1 -13   7    0.84    0.12
  -1 -13   7    1.14    0.13
   0  13  -7   19.30    0.79
   0 -13   7   18.73    0.73
   0 -13   7   19.88    0.70
   1 -13   7    9.50    0.40
   2 -13   7    0.45    0.12
   2 -13   7    0.96    0.12
   3 -13   7    0.26    0.11
   3 -13   7    0.38    0.09
   3 -13   7    0.34    0.11
   4 -13   7   -0.04    0.08
   4 -13   7    0.10    0.07
   5 -13   7    7.26    0.34
   6 -13   7    0.12    0.07
   7 -13   7    0.39    0.07
  -5 -12   7    0.47    0.08
  -4 -12   7    4.31    0.23
   3  12  -7    5.99    0.91
  -3 -12   7    6.11    0.30
  -3 -12   7    6.36    0.29
  -2 -12   7    1.22    0.13
  -2 -12   7    1.37    0.13
  -1 -12   7    2.47    0.18
  -1 -12   7    2.18    0.17
   0 -12   7   16.28    0.65
   0 -12   7   17.21    0.62
   1 -12   7    1.98    0.17
   2 -12   7   49.43    1.77
   2 -12   7   50.63    1.66
   3 -12   7    6.83    0.35
   3 -12   7    7.03    0.34
   3 -12   7    7.31    0.35
   4 -12   7    7.92    0.38
   4 -12   7    8.37    0.35
   5 -12   7    0.03    0.08
   6 -12   7   12.03    0.49
   7 -12   7   -0.04    0.07
  -5 -11   7   26.60    0.96
   4  11  -7    3.17    0.72
  -4 -11   7    3.67    0.22
   3  11  -7    1.13    0.47
  -3 -11   7    0.73    0.11
   2  11  -7    1.37    0.65
  -2 -11   7    1.67    0.14
   1  11  -7   33.85    1.44
   1  11  -7   35.28    1.79
  -1 -11   7   34.76    1.17
  -1 -11   7   35.50    1.25
   0  11  -7   13.62    0.65
   0 -11   7   12.29    0.49
   0 -11   7   12.11    0.64
   0 -11   7   12.94    0.52
  -1  11  -7    0.31    0.35
   1 -11   7    0.71    0.11
   2 -11   7   20.15    0.80
   2 -11   7   19.93    0.78
   2 -11   7   21.33    0.75
   3 -11   7   16.61    0.65
   3 -11   7   16.46    0.66
   4 -11   7    0.51    0.12
   4 -11   7    0.22    0.40
   4 -11   7    0.43    0.09
   4 -11   7    0.44    0.20
   5 -11   7    2.62    0.29
   5 -11   7    2.42    0.21
   6 -11   7   13.01    0.56
   6 -11   7   13.35    0.54
   7 -11   7   -0.03    0.12
   7 -11   7    0.11    0.08
  -6 -10   7   -0.06    0.07
   5  10  -7    0.24    0.12
   4  10  -7    4.92    0.78
  -4 -10   7    5.93    0.28
   3  10  -7    6.57    1.06
  -3 -10   7    6.06    0.28
   2  10  -7    0.22    0.51
   2  10  -7    0.07    0.21
  -2 -10   7    0.25    0.08
   1  10  -7   83.54    3.13
  -1 -10   7   84.49    3.11
  -1 -10   7   82.43    2.67
   0  10  -7    3.32    0.43
   0 -10   7    3.58    0.41
   0 -10   7    3.56    0.19
  -1  10  -7   16.85    0.96
   2 -10   7   10.23    0.99
   2 -10   7    8.73    0.41
   3 -10   7   75.37    2.61
   3 -10   7   75.23    2.13
   3 -10   7   77.56    2.69
   3 -10   7   76.36    2.60
   4 -10   7    0.23    0.08
   4 -10   7   -0.04    0.17
   4 -10   7    0.06    0.09
   4 -10   7    0.03    0.36
   5 -10   7    3.04    0.24
   5 -10   7    3.02    0.33
   6 -10   7    0.18    0.16
   6 -10   7    0.33    0.11
   7 -10   7    2.32    0.18
   7 -10   7    1.98    0.21
   6   9  -7    5.31    0.30
   6   9  -7    5.53    0.29
   5   9  -7    4.63    0.56
   5   9  -7    5.81    0.32
   4   9  -7    7.18    0.59
  -4  -9   7    6.35    0.30
   3   9  -7   51.67    2.09
  -3  -9   7   52.16    1.70
   2   9  -7   13.45    1.23
   2   9  -7   13.84    0.70
  -2  -9   7   13.07    0.50
  -2  -9   7   14.22    0.64
   1   9  -7   24.83    0.95
  -1  -9   7   24.88    0.90
   0   9  -7    2.22    0.43
   0  -9   7    2.20    0.39
  -1   9  -7  141.85    5.17
   3  -9   7   34.05    1.64
   3  -9   7   31.36    0.93
   3  -9   7   30.61    1.13
   4  -9   7    1.41    0.15
   4  -9   7    1.51    0.16
   4  -9   7    1.32    0.40
   4  -9   7    1.47    0.23
   4  -9   7    1.47    0.13
   5  -9   7   38.81    1.29
   5  -9   7   39.04    1.38
   5  -9   7   33.82    1.53
   5  -9   7   37.94    1.19
   6  -9   7    2.05    0.20
   6  -9   7    2.30    0.29
   7  -9   7    4.04    0.25
   7  -9   7    3.88    0.28
   8  -9   7    1.91    0.13
   7   8  -7   -0.02    0.08
   7   8  -7    0.02    0.07
   6   8  -7   10.13    0.48
   6   8  -7    9.90    0.48
   5   8  -7    0.49    0.41
   5   8  -7   -0.02    0.11
  -5  -8   7    0.19    0.09
   4   8  -7   10.10    6.65
   4   8  -7    9.54    1.20
  -4  -8   7    7.99    0.34
   3   8  -7    0.79    0.44
  -3  -8   7    0.26    0.24
   2   8  -7   41.74    1.53
  -2  -8   7   42.48    1.82
   1   8  -7    9.06    0.72
  -1  -8   7    8.94    0.45
   0   8  -7   37.46    1.70
   0  -8   7   39.73    1.55
  -1   8  -7   54.93    1.91
   2  -8   7   91.66    3.39
   3  -8   7    0.56    0.31
   4  -8   7    1.06    0.29
   4  -8   7    1.06    0.29
   4  -8   7    0.88    0.13
   4  -8   7    1.09    0.12
   4  -8   7    1.13    0.39
   4  -8   7    1.45    0.16
   5  -8   7   13.42    0.56
   5  -8   7   12.29    0.46
   5  -8   7   11.28    0.92
   5  -8   7   11.30    0.70
   5  -8   7   12.15    0.53
   5  -8   7   12.32    0.49
   6  -8   7    4.37    0.40
   6  -8   7    4.26    0.30
   6  -8   7    3.78    0.37
   7  -8   7    0.35    0.27
   7  -8   7   -0.01    0.15
   8  -8   7    2.28    0.16
   8   7  -7    1.83    0.13
   7   7  -7   -0.10    0.08
   7   7  -7    0.04    0.10
   6   7  -7    1.71    0.18
   6   7  -7    1.35    0.40
   5   7  -7    2.83    0.79
   5   7  -7    1.66    4.93
   5   7  -7    1.97    0.21
   4   7  -7    0.16    0.43
   4   7  -7    0.11    4.76
   4   7  -7    0.15    0.13
  -4  -7   7    0.22    0.29
   3   7  -7   17.16    0.72
   2   7  -7   14.25    0.72
  -2  -7   7   14.42    0.84
   1   7  -7   33.18    1.13
  -1  -7   7   29.91    1.07
  -1  -7   7   31.57    1.37
   0   7  -7    3.96    0.40
   0  -7   7    4.65    0.33
   3  -7   7    2.32    0.31
   4  -7   7    2.94    0.43
   4  -7   7    2.84    0.32
   4  -7   7    2.81    0.18
   4  -7   7    2.94    0.33
   4  -7   7    3.13    0.24
   4  -7   7    2.89    0.21
   5  -7   7    1.90    0.19
   5  -7   7    1.26    0.38
   5  -7   7    1.63    0.11
   5  -7   7    1.47    0.14
   5  -7   7    1.34    0.23
   5  -7   7    1.43    0.40
   6  -7   7   32.67    1.25
   6  -7   7   35.97    1.60
   6  -7   7   34.75    1.19
   6  -7   7   33.24    1.15
   7  -7   7   -0.01    0.27
   7  -7   7    0.16    0.17
   8  -7   7    2.14    0.19
   8   6  -7   -0.09    0.08
   8   6  -7    0.15    0.07
   7   6  -7    1.16    0.15
   7   6  -7    1.31    0.16
   6   6  -7    0.41    4.48
   6   6  -7    0.40    0.52
   6   6  -7    0.49    0.13
   5   6  -7    4.28    0.51
   5   6  -7    1.68    4.48
   5   6  -7    3.59    0.29
   4   6  -7    0.29    0.10
  -4  -6   7    0.50    0.31
   3   6  -7   27.62    1.09
  -3  -6   7   27.50    0.98
   2   6  -7   22.85    0.95
   2   6  -7   23.32    0.92
  -2  -6   7   23.58    1.17
   1   6  -7   24.32    1.04
  -1  -6   7   22.55    0.90
  -1  -6   7   21.48    0.92
   0   6  -7    1.30    0.21
   0  -6   7    1.75    0.28
   0  -6   7    1.91    0.30
   2  -6   7    0.65    0.29
   3  -6   7   44.70    1.89
   4  -6   7   34.77    1.11
   4  -6   7   35.04    1.28
   4  -6   7   35.59    1.29
   4  -6   7   37.20    1.37
   4  -6   7   36.17    1.59
   4  -6   7   35.00    1.24
   5  -6   7    0.64    0.08
   5  -6   7    0.51    0.43
   5  -6   7    0.65    0.11
   5  -6   7    0.63    0.15
   5  -6   7    0.44    0.38
   5  -6   7    0.44    0.22
   6  -6   7    1.56    0.47
   6  -6   7    1.76    0.26
   6  -6   7    1.68    0.13
   7  -6   7    0.49    0.29
   7  -6   7    0.72    0.19
   8  -6   7    4.94    0.28
   8   5  -7    2.54    0.20
   8   5  -7    2.40    0.19
   7   5  -7    2.86    0.24
   7   5  -7    3.00    0.25
   7   5  -7    4.06    4.38
   6   5  -7   29.10    1.23
   6   5  -7   28.14    1.50
   6   5  -7   29.94    6.18
   5   5  -7   12.34    0.60
   5   5  -7   11.70    0.55
   5   5  -7    7.91    5.13
   5   5  -7   13.67    0.91
  -5  -5   7   10.49    0.99
   4   5  -7    0.06    0.09
  -4  -5   7    0.13    0.29
   3   5  -7   16.40    0.68
  -3  -5   7   15.47    1.08
   2   5  -7   20.74    0.77
   2   5  -7   20.79    0.84
  -2  -5   7   23.09    1.12
   1   5  -7    1.51    0.27
  -1  -5   7    1.24    0.31
  -1  -5   7    1.97    0.22
   0  -5   7   21.47    0.90
   1  -5   7  110.01    3.67
   1  -5   7  107.12    3.63
   3  -5   7   54.73    2.02
   4  -5   7    3.61    0.44
   4  -5   7    5.75    0.31
   4  -5   7    3.63    0.32
   4  -5   7    3.61    0.47
   4  -5   7    3.81    0.23
   4  -5   7    3.50    0.25
   5  -5   7    2.14    0.52
   5  -5   7    2.65    0.19
   5  -5   7    2.44    0.32
   5  -5   7    2.42    0.15
   5  -5   7    2.56    0.43
   6  -5   7    0.60    0.40
   6  -5   7    0.72    0.09
   6  -5   7    0.81    0.21
   7  -5   7   10.15    0.80
   7  -5   7   11.45    0.47
   8  -5   7    2.83    0.20
   8  -5   7    2.43    0.29
   9   4  -7    1.58    0.13
   8   4  -7   -0.06    0.09
   8   4  -7   -0.04    0.09
   7   4  -7   19.85    0.89
   7   4  -7   19.10    5.68
   7   4  -7   20.35    0.84
   6   4  -7    3.02    0.68
   6   4  -7    4.49    0.28
   6   4  -7    2.86    4.28
   6   4  -7    2.94    0.28
   5   4  -7   23.30    1.04
   5   4  -7   23.25    1.49
   5   4  -7   25.66    1.00
  -5  -4   7   23.33    1.01
   4   4  -7    0.21    0.09
  -4  -4   7    0.39    0.25
   3   4  -7    0.02    0.08
  -3  -4   7   -0.05    0.16
   2   4  -7  191.61    7.11
   2   4  -7  192.91    6.35
  -2  -4   7  197.21    6.04
   1   4  -7    3.34    0.34
  -1  -4   7    3.31    0.25
  -1  -4   7    2.91    0.31
   0  -4   7    3.06    0.22
   1  -4   7   28.58    1.07
   1  -4   7   27.43    1.12
   2  -4   7  103.97    4.02
   3  -4   7    0.16    0.30
   4  -4   7    0.31    0.42
   4  -4   7    0.29    0.09
   4  -4   7    0.10    0.32
   4  -4   7    0.24    0.20
   4  -4   7    0.14    0.11
   5  -4   7   -0.06    0.06
   5  -4   7   -0.09    0.38
   5  -4   7   -0.03    0.38
   5  -4   7    0.05    0.19
   5  -4   7    0.19    0.10
   6  -4   7    6.78    0.74
   6  -4   7    6.60    0.46
   6  -4   7    7.10    0.31
   7  -4   7    0.23    0.29
   7  -4   7    0.60    0.18
   9   3  -7    0.05    0.07
   8   3  -7    5.81    0.33
   8   3  -7    5.97    0.34
   8   3  -7    3.13    4.03
   7   3  -7   -0.92    3.97
   7   3  -7    0.00    0.11
   7   3  -7    0.15    0.11
   6   3  -7    4.63    0.35
   6   3  -7    6.05    0.34
   6   3  -7    3.72    4.30
   6   3  -7    4.96    0.85
   5   3  -7    0.12    0.11
  -5  -3   7    0.13    0.38
   4   3  -7    0.84    0.13
  -4  -3   7    0.97    0.22
   3   3  -7    0.18    0.09
  -3  -3   7    0.22    0.19
   2   3  -7   52.16    1.87
  -2  -3   7   53.92    2.05
  -1  -3   7   42.45    1.67
  -1  -3   7   45.90    1.77
   0  -3   7   75.81    2.66
   1  -3   7  188.87    6.16
   2  -3   7   90.00    3.61
   2  -3   7   96.47    3.21
   3  -3   7   16.09    0.90
   4  -3   7    0.20    0.19
   4  -3   7    0.00    0.28
   4  -3   7    0.20    0.09
   4  -3   7    0.00    0.11
   4  -3   7    0.11    0.41
   5  -3   7   13.32    0.53
   5  -3   7   12.66    0.48
   5  -3   7   11.88    0.65
   5  -3   7   12.21    0.52
   5  -3   7   11.44    0.91
   6  -3   7    7.49    0.32
   6  -3   7    6.68    0.64
   6  -3   7    7.53    0.39
   7  -3   7    0.49    0.28
   7  -3   7    0.36    0.15
   9   2  -7    0.87    0.12
   8   2  -7    9.26    0.47
   8   2  -7    8.84    0.44
   8   2  -7    8.30    4.26
   7   2  -7    9.35    0.46
   7   2  -7    4.91    4.09
   7   2  -7    8.07    0.46
   6   2  -7   47.83    2.35
   6   2  -7   48.73    1.87
   6   2  -7   47.12    1.94
  -6  -2   7   46.29    1.79
   5   2  -7   13.77    0.62
  -5  -2   7   12.93    0.69
   4   2  -7   11.25    0.53
  -4  -2   7   12.39    0.56
   2   2  -7   50.08    1.74
  -1  -2   7  101.48    3.69
   0  -2   7   27.54    1.15
   1  -2   7    0.71    0.23
   2  -2   7   14.32    0.61
   3  -2   7    2.13    0.49
   4  -2   7   27.85    0.85
   4  -2   7   27.09    1.28
   4  -2   7   27.49    1.18
   4  -2   7   27.35    1.02
   4  -2   7   27.23    1.00
   5  -2   7   14.02    0.55
   5  -2   7   13.28    0.52
   5  -2   7   14.46    0.56
   5  -2   7   13.45    0.63
   6  -2   7   -0.09    0.32
   6  -2   7   -0.16    0.07
   6  -2   7   -0.06    0.17
   7  -2   7    0.20    0.15
   7  -2   7    0.08    0.24
   9   1  -7    3.46    0.23
   8   1  -7    0.51    0.14
   8   1  -7   -0.21    3.82
   8   1  -7    0.03    0.10
   7   1  -7    5.55    0.34
   7   1  -7    4.77    0.95
   7   1  -7    4.76    0.35
   6   1  -7   21.73    0.90
   6   1  -7   19.09    0.93
   6   1  -7   21.72    1.42
  -6  -1   7   21.53    1.59
   5   1  -7    9.75    0.49
   5   1  -7   11.23    0.52
  -5  -1   7   11.16    0.61
   3   1  -7  113.49    4.06
   2   1  -7    0.07    0.15
   2   1  -7    0.19    0.11
   1   1  -7    1.60    0.38
  -1  -1   7    1.09    0.19
   0  -1   7   17.61    0.82
   1  -1   7   31.61    1.35
   2  -1   7    1.83    0.21
   3  -1   7    9.84    0.91
   4  -1   7   13.06    1.00
   4  -1   7   13.32    0.54
   4  -1   7   12.95    0.55
   4  -1   7   13.12    0.56
   4  -1   7   13.14    1.18
   5  -1   7    2.28    0.49
   5  -1   7    3.12    0.21
   5  -1   7    2.46    0.25
   5  -1   7    2.53    0.17
   6  -1   7    5.86    0.36
   6  -1   7    6.27    0.28
   6  -1   7    5.97    0.64
   7  -1   7    0.19    0.22
   7  -1   7    0.21    0.16
   9   0  -7    0.12    0.10
   8   0  -7   13.03    0.64
   8   0  -7   10.49    4.64
   8   0  -7   13.96    0.63
   7   0  -7   34.45    1.46
   7   0  -7   35.10    1.89
   7   0  -7   34.66    1.41
   6   0  -7   16.28    1.11
   6   0  -7   19.56    0.79
   6   0  -7   15.31    0.80
  -6   0   7   16.62    1.28
   5   0  -7    2.15    0.22
   5   0  -7    2.40    0.23
   4   0  -7   63.03    2.24
   3   0  -7  125.51    4.47
   2   0  -7    7.07    0.62
   2   0  -7    5.68    0.30
   1   0  -7  104.20    3.67
  -1   0   7  105.16    3.82
   0   0   7    4.67    0.53
   1   0   7    0.16    0.18
   2   0   7    2.50    0.28
   3   0   7    0.41    0.45
   3   0   7    0.49    0.26
   4   0   7    8.52    0.41
   4   0   7    8.60    0.53
   5   0   7    2.17    0.31
   5   0   7    2.32    0.15
   5   0   7    2.07    0.37
   5   0   7    1.80    0.17
   6   0   7    1.29    0.23
   6   0   7    1.57    0.12
   6   0   7    1.22    0.29
   8  -1  -7    3.46    0.27
   8  -1  -7    4.03    0.70
   8  -1  -7    2.87    0.28
   7  -1  -7    2.98    0.77
   7  -1  -7    2.97    0.27
   7  -1  -7    2.92    0.28
   6  -1  -7   -0.07    0.12
   6  -1  -7    0.06    0.53
   6  -1  -7    0.16    0.13
   6  -1  -7    0.24    0.15
   5  -1  -7    2.89    0.25
   5  -1  -7    3.10    0.36
   4  -1  -7   61.39    2.38
   3  -1  -7   53.81    2.14
   2  -1  -7  124.49    4.20
   2  -1  -7  120.33    4.40
   1  -1  -7    0.06    0.24
  -1   1   7    0.04    0.20
   0   1   7    5.02    0.57
   1   1   7   21.27    0.82
   2   1   7    0.38    0.20
   3   1   7   -0.09    0.42
   4   1   7    7.80    0.81
   5   1   7    5.34    0.24
   5   1   7    5.60    0.62
   5   1   7    5.28    0.28
  -6  -1  -7    1.50    0.15
   6   1   7    1.55    0.11
   6   1   7    1.37    0.28
   8  -2  -7    0.22    0.54
   8  -2  -7    0.07    0.18
   7  -2  -7    0.40    0.15
   7  -2  -7    0.33    0.50
   7  -2  -7    0.43    0.16
   6  -2  -7  154.34    6.01
   6  -2  -7  138.50    5.67
   6  -2  -7  142.79    4.84
   6  -2  -7  145.77    5.16
   6  -2  -7  151.27    5.48
   5  -2  -7   10.99    0.72
   5  -2  -7    9.91    0.51
   5  -2  -7   11.03    0.78
   4  -2  -7    0.32    0.21
   4  -2  -7    0.85    0.15
   3  -2  -7   17.05    0.89
   3  -2  -7   18.84    0.72
   2  -2  -7   46.03    1.77
   2  -2  -7   48.61    1.94
   0   2   7    5.12    0.42
  -1  -2  -7   27.00    1.02
   1   2   7   26.67    1.21
  -2  -2  -7   11.74    0.51
   3   2   7    9.16    0.82
   4   2   7   13.08    0.74
  -5  -2  -7   14.21    0.63
   5   2   7   12.73    0.67
   5   2   7   13.53    0.54
   5   2   7   13.93    0.50
   6   2   7    1.16    0.08
   8  -3  -7    0.93    0.53
   7  -3  -7    2.32    0.26
   7  -3  -7    2.72    0.53
   6  -3  -7   34.42    2.25
   6  -3  -7   34.20    1.30
   6  -3  -7   36.02    1.36
   6  -3  -7   34.26    1.47
   6  -3  -7   34.21    1.21
   5  -3  -7   16.73    0.64
   5  -3  -7   17.33    0.74
   5  -3  -7   15.90    0.82
   5  -3  -7   18.48    0.96
   5  -3  -7   17.69    1.54
   4  -3  -7   37.74    1.45
   4  -3  -7   39.29    1.38
   3  -3  -7    2.30    0.40
   3  -3  -7    2.42    0.21
   3  -3  -7    2.85    0.51
   2  -3  -7   58.64    2.21
   2  -3  -7   59.04    2.41
   2  -3  -7   51.95    1.98
   1  -3  -7   45.79    1.71
  -1   3   7   48.76    1.73
   0  -3  -7    3.82    0.26
   0  -3  -7    4.25    0.29
   0   3   7    4.10    0.53
  -1  -3  -7   41.52    1.51
   1   3   7   40.20    1.67
  -2  -3  -7   14.15    0.60
  -3  -3  -7    6.18    0.33
   3   3   7    5.56    0.65
   4   3   7    0.86    0.34
  -5  -3  -7    1.09    0.13
   5   3   7    0.77    0.28
   5   3   7    1.29    0.12
   8  -4  -7    0.41    0.49
   7  -4  -7   10.20    0.41
   7  -4  -7   10.83    0.83
   7  -4  -7    9.61    0.51
   7  -4  -7    9.63    0.56
   6  -4  -7    8.21    0.37
   6  -4  -7    9.17    0.66
   6  -4  -7    7.79    0.55
   6  -4  -7    8.59    0.48
   5  -4  -7  120.80    4.39
   5  -4  -7  121.04    4.39
   5  -4  -7  124.98    5.59
   5  -4  -7  126.84    4.11
   4  -4  -7    2.52    0.44
   4  -4  -7    2.90    0.19
   4  -4  -7    2.51    0.30
   4  -4  -7    3.19    0.71
   4  -4  -7    2.99    0.60
   4  -4  -7    2.53    0.24
   3  -4  -7    0.62    0.10
   3  -4  -7    0.66    0.13
   3  -4  -7    0.76    0.14
   3  -4  -7    0.47    0.32
   3  -4  -7    0.64    0.27
   2  -4  -7    1.43    0.22
   2  -4  -7    1.09    0.13
   2  -4  -7    0.58    0.39
   2  -4  -7    0.89    0.13
   1  -4  -7   18.35    0.74
   1  -4  -7   17.67    0.83
  -1   4   7   19.13    0.81
   0  -4  -7    0.21    0.10
   0  -4  -7   -0.08    0.12
   0   4   7    0.04    0.26
  -1  -4  -7   16.81    0.69
  -1  -4  -7   16.54    0.77
  -2  -4  -7   69.73    2.80
  -2  -4  -7   71.62    2.53
  -3  -4  -7    9.20    0.47
  -3  -4  -7    8.95    0.42
   3   4   7    8.22    0.61
  -4  -4  -7    0.93    0.14
   4   4   7    0.95    0.14
   4   4   7    0.88    0.31
   5   4   7    3.53    0.18
   9  -5  -7    0.30    0.56
   8  -5  -7    4.12    0.67
   8  -5  -7    3.55    0.20
   7  -5  -7   33.57    1.15
   7  -5  -7   31.70    1.28
   7  -5  -7   32.96    1.75
   6  -5  -7   16.23    1.23
   6  -5  -7   16.13    0.62
   6  -5  -7   16.58    0.76
   5  -5  -7    1.05    0.19
   5  -5  -7    1.16    0.13
   5  -5  -7    1.60    0.45
   5  -5  -7    1.31    0.30
   4  -5  -7    8.03    0.35
   4  -5  -7    8.31    0.44
   4  -5  -7    8.58    1.10
   4  -5  -7    8.11    0.36
   4  -5  -7    7.33    0.62
   3  -5  -7   13.52    0.85
   3  -5  -7   13.24    0.69
   3  -5  -7   12.00    0.68
   3  -5  -7   12.08    0.69
   3  -5  -7   13.55    0.58
   3  -5  -7   12.53    0.51
   3  -5  -7   12.85    0.54
   3  -5  -7   13.02    0.51
   2  -5  -7   33.96    1.27
   2  -5  -7   32.35    1.42
   2  -5  -7   33.49    1.18
   1  -5  -7    1.56    0.21
   1  -5  -7    1.60    0.17
  -1   5   7    1.35    0.46
   0  -5  -7   18.93    0.76
   0  -5  -7   18.09    0.85
  -1  -5  -7    3.62    0.25
  -1  -5  -7    2.70    0.25
  -2  -5  -7    3.16    0.26
  -2  -5  -7    3.14    0.24
  -3  -5  -7    0.18    0.12
  -3  -5  -7    0.28    0.10
   3   5   7    0.16    0.34
  -4  -5  -7    0.05    0.07
   4   5   7    0.13    0.28
   4   5   7   -0.05    0.09
   4   5   7    0.01    0.06
   8  -6  -7    1.80    0.44
   8  -6  -7    2.02    0.14
   7  -6  -7    2.76    0.49
   7  -6  -7    2.43    0.16
   6  -6  -7   31.29    1.06
   6  -6  -7   31.65    1.98
   6  -6  -7   27.62    1.20
   5  -6  -7    2.25    0.58
   5  -6  -7    2.16    0.16
   5  -6  -7    2.40    0.26
   4  -6  -7    0.53    0.36
   4  -6  -7    0.93    0.12
   4  -6  -7    0.47    0.52
   4  -6  -7    1.02    0.18
   4  -6  -7    0.87    0.12
   3  -6  -7   35.27    1.28
   3  -6  -7   35.27    1.24
   3  -6  -7   35.58    1.35
   3  -6  -7   34.95    1.25
   2  -6  -7    5.40    0.39
   2  -6  -7    5.45    0.30
   2  -6  -7    5.03    0.28
   2  -6  -7    5.74    0.32
   1  -6  -7    0.27    0.11
   1  -6  -7    0.05    0.13
   0  -6  -7   -0.07    0.11
   0  -6  -7    0.02    0.10
  -1  -6  -7    5.67    0.35
  -1  -6  -7    5.52    0.31
  -2  -6  -7    1.08    0.15
  -2  -6  -7    0.95    0.15
  -3  -6  -7    0.02    0.11
  -3  -6  -7   -0.06    0.08
   8  -7  -7    0.05    0.06
   8  -7  -7    0.10    0.37
   7  -7  -7    0.08    0.07
   7  -7  -7    0.03    0.34
   6  -7  -7    8.76    0.70
   6  -7  -7    8.84    0.49
   6  -7  -7    9.40    0.38
   5  -7  -7    6.02    0.41
   5  -7  -7    5.21    0.84
   5  -7  -7    6.05    0.28
   4  -7  -7    5.64    0.37
   4  -7  -7    5.72    0.57
   4  -7  -7    5.45    0.27
   4  -7  -7    5.61    0.28
   3  -7  -7    1.64    0.19
   3  -7  -7    1.01    0.13
   3  -7  -7    1.08    0.13
   3  -7  -7    0.81    0.11
   2  -7  -7    1.26    0.14
   2  -7  -7    1.11    0.16
   2  -7  -7    1.42    0.18
   1  -7  -7    0.81    0.14
   1  -7  -7    0.51    0.16
   0  -7  -7   10.75    0.47
   0  -7  -7    9.41    0.51
  -1  -7  -7    0.18    0.11
  -1  -7  -7    0.39    0.12
  -2  -7  -7    5.03    0.29
  -2  -7  -7    4.63    0.26
   8  -8  -7    1.99    0.43
   8  -8  -7    2.06    0.13
   7  -8  -7    4.48    0.62
   7  -8  -7    5.50    0.24
   6  -8  -7    2.43    0.17
   6  -8  -7    1.79    0.46
   5  -8  -7    0.72    0.19
   5  -8  -7    1.45    0.13
   5  -8  -7    0.87    0.45
   4  -8  -7    3.03    0.20
   4  -8  -7    3.17    0.27
   4  -8  -7    2.36    0.63
   3  -8  -7    0.28    0.12
   3  -8  -7    0.11    0.07
   3  -8  -7    0.33    0.10
   3  -8  -7    0.26    0.13
   2  -8  -7    0.07    0.12
   2  -8  -7    0.06    0.08
   2  -8  -7    0.11    0.12
   1  -8  -7    1.46    0.16
   1  -8  -7    1.40    0.16
   0  -8  -7    4.07    0.26
  -1  -8  -7    3.48    0.22
   7  -9  -7   12.05    0.79
   7  -9  -7   12.96    0.47
   6  -9  -7    0.23    0.08
   6  -9  -7    0.27    0.34
   5  -9  -7    0.13    0.09
   5  -9  -7   -0.16    0.38
   5  -9  -7   -0.18    0.14
   4  -9  -7    4.47    0.24
   4  -9  -7    4.30    0.30
   3  -9  -7   19.92    0.80
   2  -9  -7    7.33    0.32
   2  -9  -7    7.76    0.36
   2  -9  -7    6.84    0.35
   1  -9  -7    0.24    0.10
   1  -9  -7    0.04    0.09
   0  -9  -7    0.15    0.09
   3 -10  -7    4.04    0.24
   2 -10  -7    0.82    0.12
  -1 -16   8    1.31    0.11
   0 -16   8    0.65    0.11
   0 -16   8    1.21    0.10
   1 -16   8    3.95    0.18
   1 -16   8    3.33    0.20
  -2  16  -8    1.42    0.29
   2 -16   8    1.56    0.11
  -3  16  -8    4.14    0.38
   3 -16   8    4.90    0.19
  -2 -15   8    4.61    0.21
  -1 -15   8   -0.07    0.07
  -1 -15   8   -0.12    0.07
   0 -15   8    3.91    0.21
  -1  15  -8    1.99    0.35
   1 -15   8    2.44    0.19
   1 -15   8    2.70    0.17
   2 -15   8    2.67    0.19
   2 -15   8    2.95    0.17
   3 -15   8    2.91    0.17
   4 -15   8    0.82    0.10
   5 -15   8   -0.04    0.06
  -3 -14   8    0.01    0.08
  -3 -14   8   -0.05    0.06
  -2 -14   8    9.22    0.37
  -2 -14   8    9.19    0.38
  -1 -14   8    1.77    0.15
  -1 -14   8    1.78    0.15
   0 -14   8    3.69    0.21
  -1  14  -8    0.20    0.34
   1 -14   8    0.43    0.14
   1 -14   8    0.23    0.09
   2 -14   8    5.58    0.30
   2 -14   8    5.43    0.26
   3 -14   8    2.81    0.19
   3 -14   8    2.88    0.20
   3 -14   8    3.48    0.20
   4 -14   8   17.52    0.66
   4 -14   8   17.53    0.62
   5 -14   8    2.01    0.15
   6 -14   8    6.24    0.26
  -4 -13   8    1.30    0.11
  -3 -13   8    2.75    0.18
  -3 -13   8    3.14    0.19
  -2 -13   8    0.04    0.07
  -2 -13   8    0.02    0.08
  -1 -13   8    0.49    0.10
  -1 -13   8    0.36    0.09
   0 -13   8    8.91    0.38
   1 -13   8   12.34    0.48
   2 -13   8    2.61    0.21
   2 -13   8    2.69    0.19
   3 -13   8    0.94    0.13
   3 -13   8    1.00    0.12
   4 -13   8    0.12    0.06
   4 -13   8    0.28    0.08
   5 -13   8    2.69    0.19
   6 -13   8    5.19    0.24
  -5 -12   8    3.41    0.18
   4  12  -8   -0.13    0.33
  -4 -12   8   -0.12    0.07
  -4 -12   8    0.01    0.09
   3  12  -8    0.21    0.41
  -3 -12   8    0.29    0.09
  -3 -12   8    0.29    0.08
   2  12  -8    5.10    0.55
  -2 -12   8    4.97    0.24
  -2 -12   8    4.80    0.25
   1  12  -8   10.14    0.87
  -1 -12   8   10.87    0.46
  -1 -12   8   11.73    0.44
   0 -12   8    0.28    0.09
   1 -12   8    0.33    0.09
   2 -12   8   11.65    0.51
   2 -12   8   11.77    0.52
   2 -12   8   12.37    0.48
   3 -12   8    1.31    0.15
   3 -12   8    1.27    0.14
   4 -12   8    0.07    0.07
   4 -12   8    0.00    0.09
   5 -12   8    1.19    0.14
   6 -12   8    1.17    0.12
  -6 -11   8    0.03    0.06
  -5 -11   8    1.00    0.11
   4  11  -8    2.97    0.45
  -4 -11   8    2.78    0.18
   3  11  -8    2.37    0.51
  -3 -11   8    2.31    0.16
   2  11  -8    6.06    0.70
  -2 -11   8    6.26    0.29
  -1 -11   8    3.95    0.21
   0  11  -8    7.07    0.43
   0 -11   8    6.96    0.58
   0 -11   8    6.66    0.30
  -1  11  -8    2.74    0.39
   1 -11   8    2.37    0.53
   1 -11   8    3.22    0.21
   2 -11   8    6.28    0.34
   2 -11   8    5.70    0.32
   2 -11   8    6.64    0.32
   3 -11   8    0.20    0.10
   3 -11   8    0.37    0.10
   4 -11   8   25.70    0.93
   4 -11   8   28.44    1.01
   4 -11   8   29.15    1.04
   5 -11   8    1.18    0.20
   5 -11   8    1.47    0.16
   6 -11   8    6.63    0.39
   6 -11   8    7.07    0.33
   7 -11   8    3.88    0.19
   6  10  -8    0.27    0.10
   5  10  -8    1.03    0.43
  -5 -10   8    1.45    0.14
   4  10  -8    2.66    0.46
  -4 -10   8    2.87    0.19
   3  10  -8    0.24    0.46
  -3 -10   8    0.30    0.08
   2  10  -8   59.71    2.03
   2  10  -8   60.55    2.93
   2  10  -8   57.84    2.04
  -2 -10   8   58.99    1.92
   1  10  -8   46.10    1.78
  -1 -10   8   46.02    1.50
  -1 -10   8   45.67    1.58
  -1 -10   8   43.85    2.01
   0  10  -8    0.11    0.27
   0 -10   8    0.13    0.08
   0 -10   8    0.20    0.37
  -1  10  -8    0.00    0.30
   1 -10   8   -0.03    0.09
   1 -10   8    0.06    0.32
   1 -10   8    0.06    0.11
   2 -10   8    4.41    0.28
   2 -10   8    6.48    0.46
   2 -10   8    4.40    0.26
   3 -10   8   57.65    1.98
   3 -10   8   56.72    1.78
   3 -10   8   56.93    1.98
   4 -10   8    1.17    0.12
   4 -10   8    1.22    0.25
   4 -10   8    1.61    0.16
   4 -10   8    1.35    0.39
   5 -10   8    2.06    0.26
   5 -10   8    2.69    0.22
   6 -10   8    1.13    0.14
   6 -10   8    0.67    0.18
   7 -10   8    0.13    0.09
   7 -10   8    0.08    0.12
   7   9  -8    0.28    0.07
  -7  -9   8    0.28    0.08
   6   9  -8    2.39    0.18
   6   9  -8    1.94    0.18
   5   9  -8   -0.24    0.43
   5   9  -8    0.10    0.11
  -5  -9   8   -0.09    0.08
   4   9  -8   17.96    1.14
  -4  -9   8   17.37    0.63
   3   9  -8    0.19    0.39
  -3  -9   8    0.27    0.08
   2   9  -8    8.53    0.48
   2   9  -8    9.78    0.51
  -2  -9   8    8.13    0.35
  -2  -9   8    8.36    0.80
   1   9  -8   56.68    2.11
  -1  -9   8   56.81    2.04
   0   9  -8   19.00    1.05
  -1   9  -8    9.14    0.69
   2  -9   8    0.59    0.11
   2  -9   8    0.20    0.34
   3  -9   8   29.77    1.39
   3  -9   8   30.03    1.06
   3  -9   8   29.52    1.07
   3  -9   8   28.08    1.08
   3  -9   8   29.31    1.37
   3  -9   8   29.91    1.09
   4  -9   8    3.44    0.39
   4  -9   8    3.53    0.25
   4  -9   8    4.45    0.22
   4  -9   8    3.12    0.65
   4  -9   8    2.93    0.22
   5  -9   8    0.65    0.07
   5  -9   8    0.66    0.21
   5  -9   8    0.77    0.14
   5  -9   8    0.44    0.10
   6  -9   8   18.68    0.71
   6  -9   8   16.55    0.62
   7  -9   8    5.79    0.30
   7   8  -8    5.20    0.27
   7   8  -8    5.23    0.28
   6   8  -8   18.31    0.79
   6   8  -8   18.19    0.96
   5   8  -8   16.83    1.69
   5   8  -8   14.83    0.68
  -5  -8   8   14.79    0.55
   4   8  -8   51.44    9.91
   4   8  -8   35.41    1.62
   3   8  -8    1.37    0.62
   3   8  -8    1.36    0.41
  -3  -8   8    1.48    0.43
   2   8  -8   37.60    1.38
  -2  -8   8   36.66    1.64
   1   8  -8    7.75    0.65
  -1  -8   8    7.45    0.66
   0   8  -8    5.51    0.33
  -1   8  -8    0.72    0.36
   3  -8   8    0.14    0.23
   3  -8   8    0.27    0.44
   3  -8   8    0.21    0.09
   3  -8   8    0.20    0.09
   3  -8   8    0.46    0.43
   3  -8   8    0.27    0.37
   4  -8   8    4.77    0.42
   4  -8   8    4.09    0.61
   4  -8   8    5.50    0.30
   4  -8   8    4.64    0.25
   4  -8   8    4.40    0.27
   5  -8   8    5.14    0.26
   5  -8   8    5.21    0.30
   5  -8   8    4.55    0.36
   5  -8   8    5.37    0.23
   5  -8   8    3.95    0.57
   6  -8   8    0.64    0.19
   6  -8   8    0.71    0.37
   6  -8   8    0.84    0.15
   7  -8   8    0.17    0.15
   8   7  -8    1.78    0.13
   7   7  -8    0.46    0.11
   7   7  -8    0.57    0.11
   6   7  -8    1.00    0.15
   6   7  -8    0.63    4.20
   6   7  -8    0.89    0.43
   5   7  -8   -0.17    0.52
   5   7  -8    0.89    4.69
   5   7  -8    0.13    0.12
   4   7  -8    0.11    0.11
   4   7  -8    0.22    5.04
   4   7  -8    0.07    0.49
   4   7  -8    0.37    0.14
  -4  -7   8    0.07    0.37
   3   7  -8    1.59    0.17
  -3  -7   8    2.09    0.25
   2   7  -8    1.72    0.26
  -2  -7   8    1.76    0.28
   1   7  -8    0.22    0.16
  -1  -7   8    0.15    0.20
  -1  -7   8    0.38    0.08
   0   7  -8    3.70    0.37
   0  -7   8    4.23    0.19
   2  -7   8   61.92    2.53
   3  -7   8    0.67    0.11
   3  -7   8    0.55    0.41
   4  -7   8    8.16    0.39
   4  -7   8    8.49    0.35
   4  -7   8    7.29    0.54
   4  -7   8    8.44    0.44
   4  -7   8    7.39    0.66
   4  -7   8    8.54    0.40
   5  -7   8    2.74    0.15
   5  -7   8    3.15    0.24
   5  -7   8    2.69    0.34
   5  -7   8    2.30    0.50
   5  -7   8    2.68    0.19
   6  -7   8   10.08    0.87
   6  -7   8   11.51    0.43
   6  -7   8    9.58    0.60
   7  -7   8    5.54    0.30
   7  -7   8    5.01    0.38
   8   6  -8    2.20    0.16
   8   6  -8    1.48    0.15
   7   6  -8    1.84    0.19
   7   6  -8    1.48    0.16
   6   6  -8    1.76    4.18
   6   6  -8    2.38    0.53
   6   6  -8    2.25    0.22
   5   6  -8   64.28    2.65
   5   6  -8   66.29    2.65
   5   6  -8   68.16    2.55
   5   6  -8   77.73    6.36
   4   6  -8   -0.02    0.09
   4   6  -8    0.26    0.14
   4   6  -8   -1.26    4.57
   4   6  -8    0.02    0.48
  -4  -6   8   -0.04    0.24
   3   6  -8   28.16    1.14
  -3  -6   8   29.45    1.04
   2   6  -8    2.79    0.22
  -2  -6   8    2.54    0.29
   1   6  -8   98.05    3.32
  -1  -6   8   96.39    3.12
  -1  -6   8   96.70    3.53
   0   6  -8    0.52    0.25
   0  -6   8    0.77    0.24
   1  -6   8    2.84    0.14
   2  -6   8   61.75    2.19
   3  -6   8   19.52    0.90
   4  -6   8    2.35    0.21
   4  -6   8    1.85    0.57
   4  -6   8    1.50    0.45
   4  -6   8    1.60    0.14
   4  -6   8    1.90    0.28
   4  -6   8    1.89    0.19
   5  -6   8    0.57    0.14
   5  -6   8    0.32    0.10
   5  -6   8    0.31    0.39
   5  -6   8    0.20    0.21
   5  -6   8    0.45    0.07
   6  -6   8   20.18    0.74
   6  -6   8   19.36    0.85
   6  -6   8   20.02    0.72
   7  -6   8    1.16    0.21
   7  -6   8    0.90    0.30
   8   5  -8    7.17    0.37
   8   5  -8    8.07    0.38
   7   5  -8   21.45    0.93
   7   5  -8   20.53    5.99
   6   5  -8    2.12    0.21
   6   5  -8    2.14    0.22
   6   5  -8    2.76    4.65
   6   5  -8    2.13    0.71
   5   5  -8    3.48    0.28
   5   5  -8    3.84    0.86
   5   5  -8    3.37    4.38
   5   5  -8    3.44    0.27
  -5  -5   8    3.30    0.66
   4   5  -8   98.08    3.60
  -4  -5   8   92.79    3.33
   3   5  -8   29.05    1.17
  -3  -5   8   30.13    1.07
   2   5  -8   15.22    0.66
   2   5  -8   16.58    0.67
  -2  -5   8   16.39    1.09
   1   5  -8   11.25    0.65
  -1  -5   8    8.92    0.51
  -1  -5   8    9.25    0.69
   0  -5   8  134.66    4.47
   1  -5   8    0.78    0.22
   2  -5   8   -0.04    0.30
   3  -5   8   62.00    2.22
   4  -5   8    7.74    0.62
   4  -5   8    8.88    0.41
   4  -5   8    9.20    0.56
   4  -5   8    8.10    0.37
   4  -5   8    8.65    0.53
   4  -5   8    8.72    0.41
   5  -5   8   14.74    0.58
   5  -5   8   14.19    0.53
   5  -5   8   14.74    0.69
   5  -5   8   13.46    1.02
   6  -5   8    0.30    0.08
   6  -5   8    0.23    0.35
   6  -5   8    0.33    0.20
   7  -5   8    0.20    0.15
   7  -5   8    0.01    0.24
   9   4  -8    0.81    0.09
   8   4  -8    4.29    0.29
   8   4  -8    1.12    3.62
   8   4  -8    5.19    0.29
   7   4  -8    0.79    0.14
   7   4  -8    1.01    0.16
   7   4  -8    0.61    3.78
   6   4  -8   20.76    0.95
   6   4  -8   21.67    5.19
   6   4  -8   21.81    1.95
   6   4  -8   22.16    0.91
   5   4  -8   30.46    1.20
   5   4  -8   29.74    1.26
   5   4  -8   21.53    5.43
   5   4  -8   29.50    1.57
  -5  -4   8   29.32    1.16
   4   4  -8    2.04    0.19
  -4  -4   8    2.64    0.53
   3   4  -8    8.79    0.43
  -3  -4   8    9.80    0.51
   2   4  -8   79.35    3.01
   2   4  -8   81.56    2.72
  -2  -4   8   81.22    2.70
   1   4  -8   19.12    0.92
  -1  -4   8   18.85    1.01
  -1  -4   8   17.15    0.93
   0  -4   8   71.39    2.78
   1  -4   8   37.65    1.55
   3  -4   8    0.17    0.33
   4  -4   8   34.85    1.25
   4  -4   8   33.21    1.24
   4  -4   8   34.94    1.16
   4  -4   8   35.75    1.88
   4  -4   8   36.33    1.28
   5  -4   8   12.36    0.50
   5  -4   8   10.81    0.64
   5  -4   8   11.37    0.98
   5  -4   8   11.09    0.44
   6  -4   8   14.45    0.72
   6  -4   8   14.79    0.55
   6  -4   8   14.61    0.62
   7  -4   8    0.16    0.15
   7  -4   8    0.19    0.23
   9   3  -8   10.30    0.46
   8   3  -8    0.72    0.14
   8   3  -8    0.46    0.11
   8   3  -8    0.22    3.50
   7   3  -8    5.95    4.28
   7   3  -8    5.78    0.34
   7   3  -8    6.00    0.37
   6   3  -8    6.41    0.38
   6   3  -8    6.68    4.96
   6   3  -8    5.59    0.72
   6   3  -8    7.10    0.41
   5   3  -8   23.12    0.92
   5   3  -8   21.23    0.96
   5   3  -8   17.17    1.58
  -5  -3   8   22.59    0.94
   4   3  -8    3.69    0.27
  -4  -3   8    3.58    0.34
  -3  -3   8  110.41    3.48
   2   3  -8   51.01    1.79
  -2  -3   8   50.92    1.66
   0  -3   8   28.16    1.03
   1  -3   8    0.16    0.18
   2  -3   8   44.62    1.57
   3  -3   8    1.33    0.17
   3  -3   8    1.30    0.33
   4  -3   8   11.44    0.77
   4  -3   8   12.98    0.72
   4  -3   8   11.64    0.97
   4  -3   8   12.61    0.52
   4  -3   8   13.89    0.56
   5  -3   8    2.56    0.20
   5  -3   8    1.61    0.42
   5  -3   8    2.53    0.15
   5  -3   8    1.92    0.25
   6  -3   8    5.46    0.37
   6  -3   8    5.96    0.26
   6  -3   8    5.26    0.57
   7  -3   8    0.17    0.21
   7  -3   8    0.19    0.15
   9   2  -8   28.50    1.15
   8   2  -8    1.99    0.20
   8   2  -8   -0.03    3.72
   8   2  -8    2.08    0.21
   7   2  -8   19.67    5.20
   7   2  -8   22.89    1.02
   7   2  -8   23.11    0.97
   6   2  -8   14.63    1.50
   6   2  -8   20.00    0.84
   6   2  -8   15.84    0.76
   5   2  -8  115.13    4.08
   5   2  -8  120.29    4.33
   5   2  -8  111.75    4.50
  -5  -2   8  115.02    3.92
   4   2  -8   25.50    1.04
  -4  -2   8   25.16    0.95
  -3  -2   8    9.13    0.50
   2   2  -8   49.12    1.74
   0  -2   8    2.33    0.38
   1  -2   8    8.14    0.60
   2  -2   8   37.80    1.36
   3  -2   8   41.73    1.52
   3  -2   8   43.85    1.27
   4  -2   8    4.74    0.29
   4  -2   8    4.38    0.41
   4  -2   8    5.10    0.27
   4  -2   8    4.46    0.47
   5  -2   8    1.82    0.13
   5  -2   8    1.59    0.16
   5  -2   8    1.69    0.27
   5  -2   8    1.76    0.47
   6  -2   8   15.99    0.59
   6  -2   8   15.73    0.71
   6  -2   8   16.51    0.60
   9   1  -8    0.05    0.08
   9   1  -8   -0.35    3.34
   8   1  -8    8.05    0.46
   8   1  -8    6.69    3.94
   8   1  -8    9.38    0.45
   7   1  -8   20.77    0.95
   7   1  -8   20.93    1.42
   7   1  -8   20.98    0.90
   6   1  -8    3.89    0.82
   6   1  -8    5.17    0.32
   6   1  -8    5.08    0.38
   5   1  -8   52.57    1.98
   5   1  -8   49.34    2.05
   5   1  -8   48.81    1.86
  -5  -1   8   51.59    1.74
   2   1  -8   24.95    0.92
   2   1  -8   24.37    1.24
  -1  -1   8   75.65    2.97
   0  -1   8   37.51    1.55
   1  -1   8    7.17    0.60
   2  -1   8   12.40    0.54
   4  -1   8    1.13    0.30
   4  -1   8    1.38    0.17
   4  -1   8    1.18    0.48
   4  -1   8    1.05    0.13
   5  -1   8    0.11    0.35
   5  -1   8   -0.01    0.23
   5  -1   8    0.16    0.09
   5  -1   8    0.15    0.06
   6  -1   8    1.02    0.31
   6  -1   8    1.20    0.10
   9   0  -8    0.70    0.12
   8   0  -8    9.98    0.53
   8   0  -8    7.66    4.26
   8   0  -8   12.93    0.94
   8   0  -8   10.53    0.52
   7   0  -8    1.41    0.20
   7   0  -8    1.13    0.19
   7   0  -8    1.21    0.63
   6   0  -8    4.36    0.58
   6   0  -8    3.64    0.30
   6   0  -8    4.00    0.29
   6   0  -8    3.88    0.33
   5   0  -8    6.97    0.44
   5   0  -8    6.84    0.39
   5   0  -8    8.05    1.09
   4   0  -8   41.99    1.56
   3   0  -8   16.68    0.92
   2   0  -8    0.66    0.26
   2   0  -8    0.81    0.13
  -1   0   8   56.39    2.25
   0   0   8    5.18    0.48
   1   0   8   27.54    1.31
   4   0   8    0.52    0.14
   4   0   8    0.90    0.42
   4   0   8    0.55    0.11
  -5   0  -8    9.90    0.48
   5   0   8   10.25    0.37
   5   0   8    9.58    0.60
   5   0   8    9.08    0.41
   6   0   8    0.57    0.26
   6   0   8    1.02    0.08
   8  -1  -8    0.23    0.55
   8  -1  -8   -0.01    0.11
   8  -1  -8    0.35    0.17
   7  -1  -8   11.59    1.28
   7  -1  -8   10.71    0.54
   7  -1  -8    9.97    0.55
   6  -1  -8   27.84    2.04
   6  -1  -8   24.88    1.20
   6  -1  -8   29.09    1.10
   6  -1  -8   28.66    1.16
   5  -1  -8    4.42    0.36
   5  -1  -8    4.36    0.24
   5  -1  -8    4.39    0.57
   5  -1  -8    4.34    0.31
   4  -1  -8    0.06    0.20
   4  -1  -8   -0.14    0.10
   3  -1  -8    4.62    0.33
   3  -1  -8    4.41    0.28
   2  -1  -8   87.49    3.41
  -1   1   8    0.46    0.31
   0  -1  -8   11.60    0.50
   0   1   8   11.12    0.80
  -1  -1  -8   34.15    1.41
   1   1   8   34.04    1.39
  -4  -1  -8    1.90    0.20
   4   1   8    2.26    0.17
   4   1   8    1.89    0.39
   4   1   8    1.82    0.18
  -5  -1  -8    7.32    0.37
   5   1   8    6.63    0.32
   5   1   8    6.67    0.55
   8  -2  -8    1.60    0.58
   8  -2  -8    1.56    0.24
   7  -2  -8    3.89    0.32
   7  -2  -8    3.92    0.78
   7  -2  -8    3.57    0.32
   6  -2  -8    2.12    0.17
   6  -2  -8    1.87    0.62
   6  -2  -8    2.27    0.26
   6  -2  -8    2.02    0.24
   6  -2  -8    1.80    0.22
   5  -2  -8   17.42    0.66
   5  -2  -8   18.16    0.76
   5  -2  -8   17.33    0.85
   5  -2  -8   17.57    0.80
   5  -2  -8   20.81    1.72
   4  -2  -8   43.18    1.54
   4  -2  -8   43.09    1.59
   4  -2  -8   40.91    2.08
   4  -2  -8   42.92    1.77
   4  -2  -8   41.82    1.47
   3  -2  -8    0.28    0.12
   3  -2  -8    0.26    0.25
   2  -2  -8   32.28    1.21
   1  -2  -8   58.56    2.16
  -1   2   8   63.55    2.50
   0  -2  -8    2.09    0.20
   0  -2  -8    1.73    0.20
   0   2   8    1.68    0.35
  -1  -2  -8   11.12    0.53
  -1  -2  -8   10.13    0.47
   1   2   8    9.11    0.66
  -2  -2  -8   22.91    1.00
  -3  -2  -8   10.03    0.51
  -4  -2  -8    1.10    0.15
   4   2   8    0.81    0.37
   4   2   8    1.33    0.14
   4   2   8    0.93    0.15
  -5  -2  -8   -0.03    0.08
   5   2   8    0.04    0.08
   5   2   8   -0.03    0.27
   9  -3  -8   -0.18    0.52
   8  -3  -8    7.39    0.87
   7  -3  -8    1.19    0.56
   7  -3  -8    0.93    0.18
   7  -3  -8    1.10    0.21
   7  -3  -8    1.02    0.12
   6  -3  -8    0.50    0.44
   6  -3  -8    0.45    0.10
   6  -3  -8    0.44    0.16
   6  -3  -8    0.46    0.18
   5  -3  -8    3.52    0.33
   5  -3  -8    2.85    0.27
   5  -3  -8    3.01    0.54
   5  -3  -8    3.43    0.21
   5  -3  -8    3.02    0.43
   4  -3  -8    1.27    0.22
   4  -3  -8    0.76    0.56
   4  -3  -8    0.92    0.28
   4  -3  -8    1.14    0.12
   4  -3  -8    0.86    0.16
   3  -3  -8    0.32    0.59
   3  -3  -8    0.33    0.09
   3  -3  -8    0.16    0.37
   3  -3  -8    0.17    0.27
   3  -3  -8    0.33    0.15
   3  -3  -8    0.21    0.11
   2  -3  -8   14.88    0.61
   2  -3  -8   14.15    0.70
   2  -3  -8   13.92    0.56
   1  -3  -8    5.99    0.38
   1  -3  -8    7.01    0.35
  -1   3   8    6.90    0.45
   0  -3  -8    2.38    0.23
   0  -3  -8    2.60    0.21
   0   3   8    2.29    0.43
  -1  -3  -8    2.08    0.19
  -1  -3  -8    1.73    0.20
  -2  -3  -8    3.10    0.26
  -2  -3  -8    3.54    0.25
  -3  -3  -8   18.51    0.82
  -4  -3  -8    0.17    0.09
   4   3   8    0.03    0.08
   4   3   8   -0.06    0.31
   4   3   8    0.18    0.11
   9  -4  -8    0.41    0.51
   8  -4  -8   19.09    1.18
   7  -4  -8    1.31    0.25
   7  -4  -8    0.91    0.11
   7  -4  -8    0.88    0.48
   7  -4  -8    1.08    0.19
   6  -4  -8   11.61    0.56
   6  -4  -8   10.94    0.45
   6  -4  -8   11.59    0.82
   5  -4  -8   11.74    0.95
   5  -4  -8   11.28    0.93
   5  -4  -8   12.42    0.49
   5  -4  -8   13.19    0.59
   5  -4  -8   11.76    0.66
   4  -4  -8    4.20    0.37
   4  -4  -8    5.49    0.41
   4  -4  -8    4.09    0.79
   4  -4  -8    4.68    0.34
   4  -4  -8    4.83    0.25
   3  -4  -8    1.03    0.12
   3  -4  -8    1.06    0.16
   3  -4  -8    1.39    0.22
   3  -4  -8    1.25    0.15
   2  -4  -8    0.39    0.14
   2  -4  -8    0.26    0.11
   2  -4  -8    0.29    0.11
   2  -4  -8    0.48    0.10
   1  -4  -8    9.08    0.49
   1  -4  -8    9.04    0.43
  -1   4   8    9.86    0.94
   0  -4  -8    0.04    0.11
   0  -4  -8    0.00    0.11
  -1  -4  -8   11.67    0.58
  -1  -4  -8   11.55    0.52
  -2  -4  -8    3.27    0.26
  -2  -4  -8    3.20    0.24
  -3  -4  -8    2.04    0.20
  -4  -4  -8   -0.13    0.07
   4   4   8    0.03    0.09
   4   4   8    0.02    0.05
   8  -5  -8    0.08    0.08
   8  -5  -8   -0.01    0.37
   7  -5  -8    4.73    0.33
   7  -5  -8    4.47    0.48
   7  -5  -8    3.93    0.21
   6  -5  -8    4.00    0.34
   6  -5  -8    4.22    0.22
   6  -5  -8    3.69    0.58
   5  -5  -8    4.51    0.25
   5  -5  -8    4.64    0.83
   5  -5  -8    5.29    0.37
   4  -5  -8    0.66    0.20
   4  -5  -8    0.09    0.08
   4  -5  -8    0.03    0.47
   4  -5  -8    0.15    0.39
   4  -5  -8   -0.08    0.13
   3  -5  -8    0.09    0.11
   3  -5  -8    0.18    0.16
   3  -5  -8    0.05    0.10
   3  -5  -8    0.02    0.08
   2  -5  -8   23.57    0.89
   2  -5  -8   24.54    1.07
   2  -5  -8   23.43    0.94
   1  -5  -8   13.28    0.67
   1  -5  -8   14.09    0.60
   0  -5  -8    1.31    0.16
   0  -5  -8    1.10    0.17
  -1  -5  -8    5.87    0.35
  -1  -5  -8    5.00    0.31
  -2  -5  -8    5.62    0.32
  -2  -5  -8    4.68    0.28
  -3  -5  -8    5.33    0.29
   8  -6  -8    1.08    0.37
   8  -6  -8    1.45    0.11
   7  -6  -8    0.02    0.06
   7  -6  -8   -0.02    0.35
   7  -6  -8    0.10    0.16
   6  -6  -8    0.53    0.41
   6  -6  -8    0.87    0.11
   6  -6  -8    0.70    0.19
   5  -6  -8    4.20    0.23
   5  -6  -8    3.71    0.54
   5  -6  -8    3.78    0.31
   4  -6  -8    2.66    0.53
   4  -6  -8    3.52    0.21
   4  -6  -8    3.56    0.29
   3  -6  -8   14.12    0.61
   3  -6  -8   12.63    0.69
   3  -6  -8   14.21    0.56
   3  -6  -8   13.23    0.54
   2  -6  -8    0.10    0.13
   2  -6  -8    0.26    0.12
   2  -6  -8    0.27    0.14
   2  -6  -8    0.07    0.09
   1  -6  -8    1.59    0.17
   1  -6  -8    1.77    0.21
   0  -6  -8    9.72    0.46
   0  -6  -8    9.80    0.51
  -1  -6  -8    9.01    0.44
  -1  -6  -8    7.34    0.38
  -2  -6  -8    0.11    0.10
  -2  -6  -8   -0.09    0.08
   8  -7  -8    1.84    0.40
   7  -7  -8    0.01    0.06
   7  -7  -8    0.06    0.34
   6  -7  -8    4.74    0.34
   6  -7  -8    5.35    0.25
   6  -7  -8    5.13    0.58
   5  -7  -8    0.21    0.42
   5  -7  -8    0.23    0.15
   5  -7  -8    0.08    0.08
   4  -7  -8    3.05    0.57
   4  -7  -8    3.98    0.22
   4  -7  -8    3.76    0.30
   3  -7  -8    6.69    0.37
   2  -7  -8    7.89    0.39
   2  -7  -8    7.18    0.37
   1  -7  -8    0.20    0.12
   1  -7  -8    0.02    0.10
   1  -7  -8    0.18    0.11
   0  -7  -8    0.63    0.13
   0  -7  -8    0.57    0.13
  -1  -7  -8    0.39    0.11
  -1  -7  -8    0.22    0.10
   7  -8  -8    0.21    0.06
   7  -8  -8    0.00    0.30
   6  -8  -8    0.68    0.16
   6  -8  -8    0.56    0.09
   6  -8  -8    0.08    0.34
   5  -8  -8    0.69    0.43
   5  -8  -8    1.22    0.12
   5  -8  -8    1.00    0.16
   4  -8  -8   -0.06    0.11
   3  -8  -8    2.64    0.23
   2  -8  -8    8.37    0.40
   1  -8  -8    0.13    0.09
   0  -8  -8    1.00    0.12
   4  -9  -8    3.12    0.22
   3  -9  -8    2.09    0.18
   2  -9  -8    6.34    0.31
   0 -16   9    0.04    0.09
   0 -16   9    0.04    0.06
   1 -16   9    1.21    0.10
   1 -16   9    1.06    0.11
   2 -16   9    0.41    0.07
  -3  16  -9    3.25    0.30
   3 -16   9    3.14    0.13
  -2 -15   9    6.39    0.26
  -2 -15   9    6.63    0.28
  -1 -15   9    0.08    0.07
   0 -15   9   24.67    0.84
   1 -15   9    0.73    0.10
   1 -15   9    0.72    0.13
   2 -15   9    0.71    0.10
   2 -15   9    0.66    0.09
   3 -15   9    1.00    0.09
   4 -15   9   -0.01    0.07
   5 -15   9    1.79    0.12
  -3 -14   9    2.67    0.16
  -3 -14   9    2.44    0.15
  -2 -14   9    8.47    0.35
  -2 -14   9    9.31    0.37
  -1 -14   9    4.44    0.24
  -1 -14   9    4.74    0.23
   0 -14   9   25.48    0.88
   1 -14   9    0.29    0.13
   1 -14   9    0.88    0.11
   2 -14   9    3.88    0.25
   2 -14   9    4.24    0.22
   3 -14   9    0.24    0.10
   3 -14   9    0.35    0.09
   4 -14   9   21.74    0.74
   4 -14   9   21.64    0.79
   5 -14   9    2.37    0.15
   6 -14   9    0.26    0.06
  -4 -13   9    3.46    0.18
  -4 -13   9    3.07    0.18
   3  13  -9   23.10    1.13
  -3 -13   9   22.56    0.83
  -3 -13   9   23.02    0.79
   2  13  -9    5.74    0.82
  -2 -13   9    5.09    0.26
  -2 -13   9    4.77    0.24
   1  13  -9    0.29    0.43
  -1 -13   9    0.29    0.10
  -1 -13   9    0.32    0.09
   0  13  -9   13.97    1.23
   0 -13   9   13.18    0.51
   1 -13   9   12.27    0.48
   2 -13   9    7.20    0.36
   2 -13   9    6.95    0.32
   3 -13   9    8.20    0.36
   3 -13   9    7.33    0.36
   4 -13   9    2.27    0.14
   4 -13   9    2.11    0.17
   5 -13   9    0.38    0.09
   6 -13   9    0.41    0.07
  -5 -12   9    8.29    0.33
   4  12  -9    4.98    0.61
  -4 -12   9    5.48    0.26
  -4 -12   9    5.54    0.25
   3  12  -9    7.57    0.58
  -3 -12   9    8.47    0.36
  -3 -12   9    8.00    0.34
   2  12  -9   16.63    1.00
  -2 -12   9   17.28    0.62
  -2 -12   9   16.94    0.65
   1  12  -9   14.61    1.21
   1  12  -9   15.24    0.79
  -1 -12   9   15.15    0.56
  -1 -12   9   15.24    0.59
   0 -12   9    9.92    0.39
   0 -12   9    8.71    0.56
   1 -12   9   14.89    0.56
   2 -12   9    2.52    0.21
   2 -12   9    3.26    0.22
   3 -12   9    3.39    0.24
   3 -12   9    4.51    0.24
   4 -12   9    0.11    0.09
   4 -12   9   -0.01    0.06
   5 -12   9    2.81    0.20
   6 -12   9   21.33    0.77
  -6 -11   9    5.36    0.23
   5  11  -9    0.10    0.10
   5  11  -9   -0.04    0.31
  -5 -11   9   -0.01    0.08
   4  11  -9   17.80    1.02
  -4 -11   9   17.79    0.63
   3  11  -9    2.66    0.69
  -3 -11   9    2.24    0.16
   2  11  -9    0.21    0.40
  -2 -11   9    0.36    0.09
  -1 -11   9   11.60    0.84
  -1 -11   9   11.47    0.45
   0 -11   9   21.92    0.77
   0 -11   9   21.70    1.25
   1 -11   9    3.88    0.42
   1 -11   9    4.87    0.25
   2 -11   9    0.51    0.12
   2 -11   9    0.55    0.36
   2 -11   9    0.40    0.11
   3 -11   9   42.15    1.49
   3 -11   9   42.10    1.49
   4 -11   9    1.05    0.13
   4 -11   9    0.75    0.21
   4 -11   9    1.00    0.11
   5 -11   9    0.37    0.10
   5 -11   9    0.24    0.17
   6 -11   9   15.13    0.57
   6 -11   9   14.69    0.56
   6  10  -9    0.30    0.09
   5  10  -9    5.22    0.49
  -5 -10   9    4.49    0.23
   4  10  -9   39.23    2.04
  -4 -10   9   38.08    1.28
   3  10  -9    0.41    0.37
  -3 -10   9    0.48    0.10
   2  10  -9    6.25    0.94
   2  10  -9    6.73    0.44
  -2 -10   9    6.24    0.29
   1  10  -9   10.62    0.75
  -1 -10   9   11.85    0.45
  -1 -10   9   11.86    0.61
   0  10  -9  148.57    5.20
   0 -10   9  141.58    4.52
   0 -10   9  139.18    5.10
  -1  10  -9   -0.01    0.34
   1 -10   9    0.04    0.32
   1 -10   9    0.03    0.09
   2 -10   9   11.45    0.48
   2 -10   9   11.78    0.91
   2 -10   9   11.01    0.49
   3 -10   9   13.89    0.56
   3 -10   9   14.30    0.59
   3 -10   9   14.30    0.57
   3 -10   9   14.50    0.66
   4 -10   9   12.28    0.49
   4 -10   9   11.84    0.57
   4 -10   9   12.79    0.52
   5 -10   9   -0.10    0.16
   5 -10   9    0.20    0.09
   6 -10   9    0.06    0.08
   6 -10   9    0.07    0.14
   7 -10   9    7.63    0.31
   7   9  -9   11.98    0.50
   6   9  -9    0.32    0.10
   5   9  -9    3.16    0.77
  -5  -9   9    3.50    0.20
   4   9  -9    0.09    0.45
  -4  -9   9   -0.01    0.07
   3   9  -9    0.24    0.42
   3   9  -9    1.04    0.34
  -3  -9   9    0.40    0.09
   2   9  -9    2.75    0.54
   2   9  -9    3.08    0.27
  -2  -9   9    2.47    0.44
  -2  -9   9    2.92    0.52
  -2  -9   9    2.33    0.17
   1   9  -9   21.51    0.90
  -1  -9   9   22.88    0.77
  -1  -9   9   21.00    1.19
   0   9  -9    3.99    0.34
   0  -9   9    3.61    0.46
  -1   9  -9    2.35    0.50
   1  -9   9    2.52    0.19
   1  -9   9    2.34    0.48
   2  -9   9    2.51    0.42
   2  -9   9    2.42    0.19
   2  -9   9    2.34    0.19
   3  -9   9    2.56    0.20
   3  -9   9    3.19    0.39
   3  -9   9    3.18    0.24
   3  -9   9    3.25    0.21
   3  -9   9    3.15    0.52
   4  -9   9   14.57    0.61
   4  -9   9   16.51    0.62
   4  -9   9   14.18    0.71
   4  -9   9   14.72    0.57
   5  -9   9    1.32    0.13
   5  -9   9    1.41    0.16
   5  -9   9    1.15    0.23
   5  -9   9    1.65    0.10
   6  -9   9    4.25    0.24
   6  -9   9    4.01    0.26
   7  -9   9    0.06    0.11
   7   8  -9    0.87    0.11
   7   8  -9    1.19    0.14
   6   8  -9    0.17    0.40
   6   8  -9    0.30    0.11
  -6  -8   9    0.23    0.09
   5   8  -9   14.50    6.46
   5   8  -9   13.37    0.82
   5   8  -9   11.95    0.58
   4   8  -9   23.27    8.17
   4   8  -9   18.57    1.84
   3   8  -9   45.27    1.83
   3   8  -9   44.47    1.59
  -3  -8   9   44.19    1.57
   2   8  -9   12.91    0.56
  -2  -8   9   11.78    0.85
   1   8  -9   29.01    1.23
   0   8  -9   12.56    0.64
  -1   8  -9   68.20    2.36
   2  -8   9   14.42    0.58
   2  -8   9   15.41    0.90
   3  -8   9    1.10    0.13
   3  -8   9    1.23    0.49
   3  -8   9    1.09    0.14
   3  -8   9    1.04    0.16
   3  -8   9    1.46    0.27
   4  -8   9    0.16    0.07
   4  -8   9   -0.07    0.38
   4  -8   9    0.00    0.48
   4  -8   9    0.11    0.22
   4  -8   9    0.07    0.10
   4  -8   9    0.09    0.08
   5  -8   9    4.28    0.19
   5  -8   9    3.89    0.59
   5  -8   9    3.95    0.23
   5  -8   9    3.90    0.27
   5  -8   9    5.49    0.29
   6  -8   9    7.05    0.34
   6  -8   9    6.16    0.38
   7  -8   9    0.23    0.13
   8   7  -9    4.59    0.23
   7   7  -9    9.70    0.48
   7   7  -9   11.59    0.50
   6   7  -9    6.82    5.02
   6   7  -9    7.63    0.40
   6   7  -9    7.04    0.65
   5   7  -9   17.72    6.22
   5   7  -9   12.53    0.90
   5   7  -9   13.42    0.63
   4   7  -9   32.75    6.85
   4   7  -9   28.70    1.24
   4   7  -9   30.16    1.19
   4   7  -9   30.68    1.97
   3   7  -9    9.25    0.55
  -3  -7   9    7.77    0.82
   2   7  -9    2.49    0.24
  -2  -7   9    2.62    0.30
   1   7  -9   21.37    0.91
  -1  -7   9   21.88    0.90
   0   7  -9    5.75    0.45
   0  -7   9    5.67    0.25
   2  -7   9    0.69    0.11
   3  -7   9   12.84    0.53
   3  -7   9   13.86    0.54
   3  -7   9   12.38    0.56
   3  -7   9   13.98    0.79
   4  -7   9    0.88    0.27
   4  -7   9    0.82    0.10
   4  -7   9    0.91    0.14
   4  -7   9    0.63    0.12
   4  -7   9    0.63    0.42
   4  -7   9    0.68    0.54
   5  -7   9    4.96    0.59
   5  -7   9    5.89    0.24
   5  -7   9    5.96    0.29
   5  -7   9    6.90    0.33
   5  -7   9    4.76    0.37
   6  -7   9    2.19    0.34
   6  -7   9    2.28    0.23
   6  -7   9    2.50    0.14
   7  -7   9   12.32    0.44
   8   6  -9    3.86    0.22
   7   6  -9   14.17    0.63
   7   6  -9    8.10    4.48
   6   6  -9   13.23    5.37
   6   6  -9   13.31    0.61
   6   6  -9   10.72    0.87
   5   6  -9    6.78    0.40
   5   6  -9    6.21    0.85
   5   6  -9    9.44    5.35
   5   6  -9    7.00    0.38
   4   6  -9    5.08    5.48
   4   6  -9    5.01    0.29
   4   6  -9    4.29    0.33
   4   6  -9    4.97    0.69
  -4  -6   9    4.64    0.72
   3   6  -9   29.57    1.18
   2   6  -9    0.31    0.15
  -2  -6   9    0.54    0.35
   1   6  -9    2.18    0.22
  -1  -6   9    2.26    0.44
   0  -6   9   26.83    1.28
   1  -6   9   32.90    1.11
   2  -6   9    6.52    0.32
   3  -6   9    2.72    0.21
   3  -6   9    2.77    0.32
   3  -6   9    2.33    0.20
   3  -6   9    2.27    0.23
   4  -6   9    5.78    0.36
   4  -6   9    5.93    0.33
   4  -6   9    5.49    0.56
   4  -6   9    6.78    0.33
   4  -6   9    6.33    0.29
   4  -6   9    5.23    0.65
   5  -6   9   -0.03    0.20
   5  -6   9   -0.13    0.07
   5  -6   9    0.07    0.36
   5  -6   9    0.07    0.05
   6  -6   9    0.22    0.19
   6  -6   9    0.15    0.30
   6  -6   9    0.32    0.07
   7  -6   9    4.56    0.27
   8   5  -9    2.10    0.17
   8   5  -9    1.53    0.16
   7   5  -9    0.97    0.15
   7   5  -9    1.07    3.71
   6   5  -9    0.10    0.12
   6   5  -9    0.02    0.61
   6   5  -9   -0.08    0.11
   6   5  -9   -0.51    4.07
   5   5  -9    4.46    0.30
   5   5  -9    4.44    0.31
   5   5  -9    5.21    0.75
   5   5  -9    3.95    4.58
   4   5  -9    1.00    4.62
   4   5  -9    1.12    0.18
   4   5  -9    0.90    0.14
   4   5  -9    1.05    0.28
   4   5  -9    0.79    0.65
  -4  -5   9    0.78    0.46
   3   5  -9   20.14    0.83
  -3  -5   9   19.03    1.10
   2   5  -9   17.65    0.72
  -2  -5   9   18.43    1.00
   1   5  -9   14.57    0.77
  -1  -5   9   15.44    1.12
   0  -5   9    2.06    0.31
   1  -5   9    9.79    0.45
   3  -5   9   49.78    1.80
   3  -5   9   50.39    1.84
   3  -5   9   51.75    1.47
   3  -5   9   53.01    1.78
   4  -5   9   17.28    0.71
   4  -5   9   18.58    0.70
   4  -5   9   17.41    0.67
   4  -5   9   17.18    0.71
   4  -5   9   16.79    1.17
   5  -5   9    3.51    0.21
   5  -5   9    2.66    0.35
   5  -5   9    3.04    0.57
   5  -5   9    2.93    0.15
   6  -5   9    0.34    0.07
   6  -5   9    0.25    0.19
   6  -5   9    0.18    0.30
   9   4  -9    0.38    0.07
   8   4  -9    4.19    3.40
   8   4  -9    5.59    0.34
   8   4  -9    6.94    0.34
   7   4  -9    0.98    0.15
   7   4  -9    0.12    3.79
   7   4  -9    0.64    0.14
   6   4  -9    0.13    3.97
   6   4  -9    0.08    0.11
   6   4  -9    0.18    0.13
   6   4  -9    0.26    0.64
   5   4  -9   44.21    1.72
   5   4  -9   44.22    1.80
   5   4  -9   35.65    6.31
   5   4  -9   42.33    1.98
   5   4  -9   44.47    2.21
   4   4  -9    0.11    0.11
  -4  -4   9    0.18    0.36
   3   4  -9    4.15    0.27
  -3  -4   9    3.90    0.49
   2   4  -9    4.61    0.29
  -2  -4   9    4.83    0.42
   1   4  -9    0.04    0.16
  -1  -4   9    0.05    0.25
   0  -4   9    7.06    0.57
   1  -4   9    9.96    0.59
   2  -4   9   13.14    0.53
   3  -4   9    0.10    0.12
   3  -4   9    0.40    0.31
   3  -4   9    0.54    0.11
   4  -4   9    0.15    0.42
   4  -4   9    0.17    0.08
   4  -4   9   -0.18    0.12
   4  -4   9    0.07    0.25
   5  -4   9    0.09    0.09
   5  -4   9    0.33    0.06
   5  -4   9   -0.08    0.38
   5  -4   9   -0.07    0.22
   6  -4   9    0.76    0.32
   6  -4   9    0.97    0.23
   6  -4   9    1.02    0.09
   9   3  -9    2.06    0.15
   8   3  -9    0.46    3.24
   8   3  -9    2.33    0.21
   8   3  -9    2.56    0.23
   7   3  -9   22.48    0.96
   7   3  -9   21.03    0.91
   7   3  -9   18.84    4.95
   6   3  -9    2.06    4.51
   6   3  -9    1.13    0.18
   6   3  -9    1.14    0.17
   6   3  -9    0.97    0.64
   5   3  -9    0.11    0.12
   5   3  -9    0.13    0.11
   5   3  -9   -0.07    0.61
  -5  -3   9    0.36    0.43
   4   3  -9   32.44    1.25
   4   3  -9   29.66    1.18
  -4  -3   9   29.69    1.62
  -3  -3   9    3.61    0.34
   2   3  -9    0.81    0.17
  -2  -3   9    0.67    0.28
  -1  -3   9   12.22    0.97
   0  -3   9    0.28    0.27
   1  -3   9   25.42    1.14
   2  -3   9    8.65    0.39
   3  -3   9    0.27    0.12
   4  -3   9    0.12    0.09
   4  -3   9    0.09    0.44
   4  -3   9    0.03    0.27
   4  -3   9    0.04    0.12
   5  -3   9    0.34    0.11
   5  -3   9    0.26    0.06
   5  -3   9    0.23    0.24
   5  -3   9    0.34    0.38
   6  -3   9    0.09    0.05
   6  -3   9   -0.01    0.27
   9   2  -9    5.05    3.17
   8   2  -9    2.58    3.63
   8   2  -9    3.36    0.26
   7   2  -9    8.60    0.48
   7   2  -9    7.59    4.61
   7   2  -9    8.23    0.44
   6   2  -9    3.68    0.31
   6   2  -9    3.15    0.27
   6   2  -9    2.90    0.70
   5   2  -9    9.11    0.47
   5   2  -9    8.69    0.48
   5   2  -9    8.42    0.72
   5   2  -9    8.40    0.43
  -5  -2   9    8.64    1.00
   4   2  -9   12.20    0.57
  -4  -2   9   13.91    0.67
  -3  -2   9    0.09    0.27
   2   2  -9   14.86    0.59
  -2  -2   9   13.77    0.94
  -1  -2   9    3.46    0.50
   0  -2   9    1.84    0.41
   1  -2   9   56.89    2.12
  -2   2  -9    2.88    0.26
   2  -2   9    3.15    0.22
  -3   2  -9    0.87    0.17
   3  -2   9    0.42    0.14
   4  -2   9    1.09    0.48
   4  -2   9    1.15    0.17
   4  -2   9    1.19    0.13
   5  -2   9    1.77    0.17
   5  -2   9    2.11    0.12
   5  -2   9    1.75    0.44
   6  -2   9    4.99    0.20
   6  -2   9    3.91    0.40
   9   1  -9    1.06    3.07
   9   1  -9    1.58    0.15
   8   1  -9    2.44    3.36
   8   1  -9    5.72    0.35
   7   1  -9   19.28    0.84
   7   1  -9   19.72    0.89
   7   1  -9   17.58    1.36
   6   1  -9   -0.16    0.53
   6   1  -9   -0.02    0.12
   6   1  -9    0.05    0.12
   5   1  -9   31.89    1.21
   5   1  -9   30.81    1.35
   5   1  -9   31.12    1.91
  -5  -1   9   31.92    1.23
   4   1  -9    2.77    0.26
   4   1  -9    2.48    0.23
   3   1  -9    7.95    0.40
  -1  -1   9  139.40    5.02
   0  -1   9   19.05    0.83
  -1   1  -9   22.71    0.97
   1  -1   9   21.20    0.96
   1  -1   9   21.92    0.82
  -2   1  -9   33.02    1.38
  -3   1  -9   48.97    1.98
   3  -1   9   48.92    1.74
  -4   1  -9    0.53    0.15
   4  -1   9    0.75    0.44
   4  -1   9    0.67    0.10
   4  -1   9    0.54    0.14
   5  -1   9    0.44    0.33
   5  -1   9    0.53    0.11
   6  -1   9    0.25    0.05
   9   0  -9    3.24    0.23
   8   0  -9    6.18    3.93
   8   0  -9   16.96    0.78
   8   0  -9   21.06    1.59
   7   0  -9    5.67    0.95
   7   0  -9    5.28    0.36
   7   0  -9    5.67    0.35
   6   0  -9   36.56    1.58
   6   0  -9   38.69    1.43
   6   0  -9   36.99    1.88
   6   0  -9   36.62    1.50
   5   0  -9    2.12    0.23
   5   0  -9    2.09    0.63
   5   0  -9    2.84    0.20
   5   0  -9    3.13    0.30
   4   0  -9    3.78    0.31
   4   0  -9    3.97    0.83
   4   0  -9    4.32    0.24
   4   0  -9    3.63    0.28
   3   0  -9    8.63    0.43
   3   0  -9    8.58    0.46
   2   0  -9    1.23    0.17
   1   0  -9    9.26    0.44
  -1   0   9   10.73    0.84
   0   0  -9    3.19    0.27
   0   0   9    4.21    0.57
  -1   0  -9    0.24    0.13
   1   0   9    0.57    0.12
   1   0   9    0.30    0.27
  -2   0  -9    2.38    0.23
  -3   0  -9   17.95    0.82
   3   0   9   18.66    0.73
  -4   0  -9    0.33    0.12
   4   0   9    0.18    0.09
   4   0   9    0.14    0.13
  -5   0  -9    0.17    0.11
   5   0   9    0.24    0.32
   5   0   9    0.27    0.09
   8  -1  -9    9.09    0.72
   8  -1  -9    7.14    0.41
   7  -1  -9   21.11    1.01
   7  -1  -9   23.61    0.98
   7  -1  -9   26.07    1.80
   6  -1  -9    7.90    0.36
   6  -1  -9    7.67    0.69
   6  -1  -9    8.22    0.49
   6  -1  -9    7.19    0.41
   6  -1  -9    7.22    0.44
   5  -1  -9   72.19    3.71
   5  -1  -9   70.87    2.43
   5  -1  -9   73.16    2.89
   5  -1  -9   71.94    2.61
   4  -1  -9   49.83    2.37
   4  -1  -9   49.86    1.86
   4  -1  -9   51.90    2.01
   4  -1  -9   50.01    1.73
   4  -1  -9   50.64    2.06
   3  -1  -9   31.77    1.13
   3  -1  -9   32.13    1.35
   3  -1  -9   31.21    1.22
   3  -1  -9   31.86    1.60
   2  -1  -9    0.48    0.12
   2  -1  -9    0.15    0.12
   1  -1  -9    2.20    0.21
   1  -1  -9    2.60    0.24
  -1   1   9    2.39    0.53
   0  -1  -9  110.74    3.81
   0  -1  -9  104.53    4.20
   0   1   9  109.11    4.08
  -1  -1  -9    5.24    0.34
  -2  -1  -9    0.65    0.14
  -3  -1  -9    1.02    0.16
  -4  -1  -9    6.27    0.35
   4   1   9    6.46    0.29
   4   1   9    6.61    0.33
   5   1   9    0.85    0.10
   8  -2  -9    1.95    0.21
   8  -2  -9    2.04    0.62
   7  -2  -9    0.30    0.15
   7  -2  -9    0.45    0.17
   7  -2  -9    0.60    0.46
   6  -2  -9   18.91    0.78
   6  -2  -9   17.76    0.82
   6  -2  -9   18.10    0.68
   6  -2  -9   16.94    0.86
   6  -2  -9   18.32    1.26
   5  -2  -9    1.68    0.21
   5  -2  -9    1.71    0.24
   5  -2  -9    1.40    0.15
   5  -2  -9    1.36    0.56
   4  -2  -9    1.53    0.22
   4  -2  -9    1.40    0.31
   4  -2  -9    1.39    0.14
   4  -2  -9    1.13    0.18
   4  -2  -9    1.43    0.59
   3  -2  -9   31.80    1.10
   3  -2  -9   30.85    1.19
   3  -2  -9   28.14    1.59
   3  -2  -9   30.47    1.32
   2  -2  -9    1.96    0.20
   2  -2  -9    2.32    0.24
   1  -2  -9    5.88    0.32
   1  -2  -9    5.65    0.37
  -1   2   9    5.34    0.57
   0  -2  -9    2.95    0.26
   0  -2  -9    2.84    0.23
  -1  -2  -9    1.07    0.16
  -1  -2  -9    1.16    0.16
  -2  -2  -9    9.63    0.50
  -3  -2  -9    2.18    0.21
  -4  -2  -9    4.91    0.28
   4   2   9    4.70    0.22
   4   2   9    4.23    0.25
   8  -3  -9    6.29    0.60
   7  -3  -9    4.54    0.25
   7  -3  -9    5.14    0.33
   7  -3  -9    4.62    0.36
   7  -3  -9    5.13    0.35
   7  -3  -9    4.73    0.69
   6  -3  -9    1.44    0.20
   6  -3  -9    1.12    0.13
   6  -3  -9    0.62    0.45
   6  -3  -9    0.49    0.19
   5  -3  -9   33.86    1.48
   5  -3  -9   36.56    1.28
   5  -3  -9   36.45    1.56
   5  -3  -9   36.49    1.93
   5  -3  -9   37.43    1.40
   4  -3  -9    2.53    0.54
   4  -3  -9    3.01    0.63
   4  -3  -9    3.34    0.32
   4  -3  -9    3.39    0.27
   4  -3  -9    3.20    0.21
   3  -3  -9    3.74    0.28
   3  -3  -9    3.54    0.32
   3  -3  -9    3.45    0.23
   2  -3  -9    2.02    0.23
   2  -3  -9    1.83    0.19
   1  -3  -9   17.51    0.73
   1  -3  -9   18.33    0.83
   0  -3  -9   -0.10    0.11
   0  -3  -9    0.13    0.11
  -1  -3  -9    1.56    0.19
  -1  -3  -9    1.83    0.18
  -2  -3  -9    0.26    0.10
  -3  -3  -9    1.40    0.16
   3   3   9    1.01    0.13
  -4  -3  -9    0.04    0.08
   4   3   9    0.09    0.05
   8  -4  -9   10.23    0.79
   7  -4  -9    1.44    0.13
   7  -4  -9    1.12    0.43
   7  -4  -9    1.43    0.19
   6  -4  -9    2.21    0.17
   6  -4  -9    2.10    0.61
   6  -4  -9    2.02    0.24
   5  -4  -9    0.50    0.17
   5  -4  -9    0.43    0.09
   5  -4  -9    0.55    0.46
   5  -4  -9    0.51    0.14
   4  -4  -9   14.32    0.73
   4  -4  -9   15.22    0.57
   4  -4  -9   14.65    0.64
   4  -4  -9   12.56    0.96
   3  -4  -9    3.12    0.22
   3  -4  -9    3.29    0.27
   3  -4  -9    3.14    0.30
   2  -4  -9    4.52    0.28
   2  -4  -9    4.90    0.35
   1  -4  -9   13.61    0.60
   1  -4  -9   14.39    0.68
   0  -4  -9    8.21    0.45
   0  -4  -9    7.48    0.38
  -1  -4  -9    1.09    0.16
  -1  -4  -9    1.08    0.15
  -2  -4  -9    1.37    0.16
  -3  -4  -9    7.02    0.35
   3   4   9    6.95    0.30
   8  -5  -9    1.87    0.47
   7  -5  -9    3.78    0.63
   7  -5  -9    4.08    0.29
   7  -5  -9    3.90    0.21
   6  -5  -9   17.38    0.70
   6  -5  -9   14.10    1.04
   6  -5  -9   14.87    0.59
   5  -5  -9    0.99    0.45
   5  -5  -9    1.43    0.19
   5  -5  -9    1.05    0.12
   4  -5  -9    4.88    0.76
   4  -5  -9    7.03    0.37
   4  -5  -9    6.06    0.30
   4  -5  -9    5.81    0.41
   3  -5  -9    2.83    0.25
   3  -5  -9    3.06    0.29
   2  -5  -9    1.41    0.17
   2  -5  -9    1.69    0.22
   1  -5  -9   23.29    0.93
   1  -5  -9   23.97    1.04
   0  -5  -9   15.58    0.71
   0  -5  -9   14.52    0.63
  -1  -5  -9   -0.03    0.09
  -1  -5  -9    0.09    0.11
  -2  -5  -9    1.79    0.16
   8  -6  -9    2.43    0.40
   7  -6  -9    5.00    0.30
   7  -6  -9    5.95    0.56
   7  -6  -9    5.70    0.24
   6  -6  -9    3.88    0.21
   6  -6  -9    3.86    0.46
   6  -6  -9    4.20    0.29
   5  -6  -9    4.76    0.26
   5  -6  -9    5.43    0.33
   5  -6  -9    4.91    0.51
   4  -6  -9   17.56    0.74
   3  -6  -9    0.36    0.13
   3  -6  -9    0.18    0.14
   2  -6  -9   17.29    0.79
   2  -6  -9   17.23    0.71
   1  -6  -9    0.60    0.15
   1  -6  -9    0.48    0.13
   0  -6  -9    0.24    0.11
   0  -6  -9    0.32    0.11
  -1  -6  -9    0.10    0.09
  -1  -6  -9    0.06    0.10
   7  -7  -9    0.20    0.31
   6  -7  -9   -0.02    0.12
   6  -7  -9   -0.03    0.36
   5  -7  -9   22.43    1.36
   5  -7  -9   23.78    0.92
   4  -7  -9    4.84    0.29
   3  -7  -9    1.41    0.17
   2  -7  -9    3.15    0.24
   1  -7  -9    6.57    0.33
   0  -7  -9    4.34    0.25
   0  -7  -9    4.66    0.27
   5  -8  -9    3.68    0.24
   4  -8  -9    1.14    0.14
   3  -8  -9    0.03    0.09
   2  -8  -9    4.26    0.24
  -1 -16  10    0.05    0.06
   0 -16  10   -0.05    0.06
   0 -16  10    0.13    0.09
   1 -16  10    2.66    0.14
   1 -16  10    2.25    0.16
   2 -16  10    0.38    0.07
  -2 -15  10    0.59    0.08
  -1 -15  10    2.59    0.15
   0 -15  10    0.02    0.06
   1 -15  10    2.03    0.17
   1 -15  10    2.00    0.14
   2 -15  10    0.19    0.08
   2 -15  10    0.11    0.08
   3 -15  10    0.34    0.06
   4 -15  10    9.46    0.36
  -3 -14  10    5.24    0.24
  -3 -14  10    5.14    0.23
   2  14 -10   -0.11    0.36
  -2 -14  10    0.12    0.07
  -2 -14  10    0.23    0.09
   1  14 -10    1.71    0.52
  -1 -14  10    2.21    0.16
   0 -14  10    5.64    0.26
   1 -14  10    4.14    0.22
   1 -14  10    4.48    0.28
   2 -14  10    0.00    0.09
   3 -14  10    2.90    0.19
   3 -14  10    2.29    0.16
   4 -14  10    0.57    0.09
   5 -14  10    8.07    0.32
   4  13 -10    0.42    0.31
  -4 -13  10    0.64    0.09
  -4 -13  10    0.79    0.09
   3  13 -10    3.66    0.44
  -3 -13  10    3.61    0.20
  -3 -13  10    3.93    0.20
   2  13 -10   10.05    0.66
  -2 -13  10    9.64    0.39
  -2 -13  10    9.79    0.40
   1  13 -10    0.42    0.37
  -1 -13  10    0.17    0.08
   0 -13  10    2.41    0.17
   1 -13  10    2.66    0.18
   2 -13  10    2.95    0.22
   2 -13  10    3.07    0.22
   3 -13  10    3.16    0.20
   3 -13  10    3.34    0.22
   4 -13  10    0.97    0.12
   4 -13  10    1.30    0.09
   5 -13  10    4.23    0.21
   6 -13  10    0.11    0.05
  -5 -12  10    0.05    0.06
  -5 -12  10   -0.08    0.07
   4  12 -10    2.45    0.57
  -4 -12  10    2.58    0.16
  -4 -12  10    2.20    0.15
   3  12 -10    0.48    0.39
  -3 -12  10    0.68    0.10
   2  12 -10    7.18    0.58
  -2 -12  10    6.25    0.31
  -2 -12  10    6.84    0.30
   1  12 -10   -0.08    0.31
   1  12 -10   -0.01    0.40
  -1 -12  10    0.11    0.08
  -1 -12  10   -0.02    0.37
   0 -12  10    0.99    0.38
   0 -12  10    1.30    0.13
   1 -12  10   28.58    1.34
   1 -12  10   28.64    0.98
   2 -12  10    9.12    0.43
   2 -12  10    9.27    0.41
   3 -12  10    0.90    0.11
   3 -12  10    0.65    0.12
   4 -12  10    0.51    0.07
   4 -12  10    0.28    0.10
   5 -12  10    0.17    0.08
   6 -12  10    0.34    0.07
   5  11 -10    0.91    0.35
  -5 -11  10    1.14    0.11
   4  11 -10    0.04    0.38
  -4 -11  10   -0.14    0.07
   3  11 -10    0.26    0.40
  -3 -11  10    0.38    0.08
   2  11 -10   15.80    0.78
   2  11 -10   15.71    1.23
  -2 -11  10   16.42    0.59
  -1 -11  10   24.38    1.21
  -1 -11  10   24.54    0.85
   0 -11  10    4.76    0.24
   0 -11  10    4.30    0.47
   1 -11  10    6.65    0.60
   1 -11  10    7.70    0.35
   2 -11  10    1.99    0.40
   2 -11  10    2.05    0.17
   2 -11  10    1.85    0.18
   3 -11  10    2.30    0.18
   3 -11  10    2.16    0.17
   4 -11  10   12.46    0.52
   4 -11  10   13.12    0.49
   5 -11  10    0.46    0.10
   6 -11  10    0.03    0.06
   6  10 -10    1.06    0.13
  -6 -10  10    1.35    0.11
   5  10 -10    0.10    0.38
  -5 -10  10   -0.06    0.07
   4  10 -10    1.31    0.56
  -4 -10  10    1.12    0.12
   3  10 -10    7.51    0.97
  -3 -10  10    7.32    0.32
   2  10 -10   12.46    1.03
  -2 -10  10   11.25    0.61
  -2 -10  10   11.10    0.44
  -1 -10  10   25.79    0.88
  -1 -10  10   24.86    1.35
   0  10 -10    0.27    0.29
   0 -10  10    0.36    0.09
   0 -10  10    0.23    0.32
  -1  10 -10    8.68    0.87
   1 -10  10    8.47    0.39
   1 -10  10    9.03    0.77
   2 -10  10    6.36    0.34
   2 -10  10    6.52    0.32
   2 -10  10    7.02    0.74
   3 -10  10    0.08    0.08
   3 -10  10    0.12    0.12
   3 -10  10    0.16    0.09
   4 -10  10    0.30    0.09
   4 -10  10    0.54    0.19
   4 -10  10    0.35    0.08
   5 -10  10   -0.01    0.08
   5 -10  10   -0.02    0.17
   6 -10  10    0.49    0.09
   6 -10  10    0.39    0.15
   6   9 -10    0.10    0.09
   6   9 -10    0.16    0.36
  -6  -9  10    0.32    0.09
   5   9 -10    0.19    0.44
  -5  -9  10    0.10    0.08
   4   9 -10    0.25    0.42
  -4  -9  10    0.18    0.08
   3   9 -10    0.91    0.48
   3   9 -10    0.67    0.29
   2   9 -10   31.60    1.45
  -2  -9  10   33.21    1.31
  -2  -9  10   31.88    1.09
   1   9 -10    0.40    0.24
  -1  -9  10    0.43    0.10
  -1  -9  10    0.50    0.34
   0   9 -10  113.87    3.77
   0  -9  10  112.40    3.74
   0  -9  10  109.87    3.55
   0  -9  10  111.54    4.04
  -1   9 -10    5.11    0.62
   1  -9  10    6.27    0.70
   1  -9  10    5.03    0.28
   2  -9  10    2.25    0.19
   2  -9  10    2.05    0.47
   2  -9  10    1.77    0.16
   3  -9  10    3.02    0.22
   3  -9  10    2.32    0.22
   3  -9  10    3.01    0.52
   3  -9  10    2.59    0.19
   4  -9  10    5.72    0.35
   4  -9  10    6.63    0.32
   4  -9  10    6.33    0.28
   4  -9  10    5.85    0.31
   5  -9  10    5.35    0.27
   5  -9  10    4.54    0.30
   5  -9  10    4.39    0.24
   6  -9  10   -0.05    0.14
   6  -9  10   -0.09    0.08
   7   8 -10    0.01    0.09
   7   8 -10    0.22    0.08
   6   8 -10   17.73    0.94
   6   8 -10   15.59    0.69
  -6  -8  10   15.83    0.58
   5   8 -10    2.52    0.22
   5   8 -10    2.51    0.57
   5   8 -10    2.75    5.20
   4   8 -10    6.76    6.80
   4   8 -10    5.98    0.77
   3   8 -10   90.10    4.04
   3   8 -10   88.70    2.92
  -3  -8  10   89.21    2.97
   2   8 -10   10.23    0.48
   2   8 -10   11.14    0.61
  -2  -8  10   10.05    0.90
   1   8 -10   36.77    1.54
  -1  -8  10   35.90    1.42
   0   8 -10    1.75    0.32
   0  -8  10    2.03    0.35
   0  -8  10    1.67    0.16
  -1   8 -10    7.09    0.53
   1  -8  10    6.58    0.33
   1  -8  10    7.49    0.49
   2  -8  10    0.47    0.13
   2  -8  10    0.59    0.11
   2  -8  10    0.90    0.37
   3  -8  10   -0.04    0.40
   3  -8  10    0.25    0.09
   3  -8  10    0.10    0.13
   3  -8  10    0.09    0.08
   4  -8  10    3.85    0.23
   4  -8  10    3.38    0.24
   4  -8  10    3.30    0.33
   4  -8  10    3.35    0.20
   5  -8  10    0.05    0.08
   5  -8  10    0.15    0.19
   5  -8  10    0.11    0.09
   6  -8  10    0.38    0.17
   8   7 -10    2.62    0.15
   7   7 -10    0.47    0.10
   7   7 -10    0.25    0.10
  -7  -7  10    0.60    0.09
   6   7 -10    8.66    5.16
   6   7 -10    8.07    0.41
   6   7 -10    7.20    1.00
   5   7 -10   14.25    0.63
   5   7 -10   15.11    1.23
   5   7 -10   18.72    5.65
   5   7 -10   13.86    0.65
   4   7 -10   14.10    0.63
   4   7 -10   14.62    0.96
   4   7 -10   13.74    0.66
   4   7 -10   22.25    8.14
   3   7 -10    0.55    0.30
  -3  -7  10    0.35    0.36
  -3  -7  10    0.86    0.46
   2   7 -10    0.44    0.18
  -2  -7  10    0.74    0.40
   1   7 -10   28.57    1.12
  -1  -7  10   27.34    1.16
  -1  -7  10   27.57    1.27
   0   7 -10    4.03    0.38
   0  -7  10    4.96    0.39
   0  -7  10    4.22    0.21
   1  -7  10   17.88    0.68
   1  -7  10   17.82    0.87
   2  -7  10   34.30    1.25
   2  -7  10   34.02    1.66
   2  -7  10   34.27    1.22
   3  -7  10   38.48    1.38
   3  -7  10   38.45    1.36
   4  -7  10    6.79    0.32
   4  -7  10    5.55    0.48
   4  -7  10    6.33    0.33
   4  -7  10    6.26    0.29
   5  -7  10    1.41    0.13
   5  -7  10    1.40    0.15
   5  -7  10    1.10    0.25
   5  -7  10    1.20    0.41
   6  -7  10    0.18    0.16
   8   6 -10    8.83    0.39
   7   6 -10    0.66    3.66
   7   6 -10   -0.02    0.08
   6   6 -10    3.60    0.26
   6   6 -10    3.02    0.81
   6   6 -10    2.41    0.22
   6   6 -10    4.50    4.45
   5   6 -10    2.54    0.72
   5   6 -10    2.20    0.22
   5   6 -10    2.24    0.23
   5   6 -10    2.78    4.90
   4   6 -10    7.58    5.76
   4   6 -10    6.53    0.52
   4   6 -10    5.94    0.38
   4   6 -10    6.35    0.88
   4   6 -10    5.95    0.35
  -4  -6  10    5.72    0.72
   3   6 -10   35.48    1.50
   3   6 -10   35.54    1.50
   3   6 -10   72.34    8.52
  -3  -6  10   37.85    1.82
   2   6 -10   18.76    0.74
   1   6 -10   14.55    0.68
  -1  -6  10   14.18    0.83
   0   6 -10   54.36    1.87
   0  -6  10   53.53    2.02
   1  -6  10    0.52    0.10
   1  -6  10    0.30    0.34
   1  -6  10    0.53    0.07
   2  -6  10    3.10    0.25
   2  -6  10    3.40    0.23
   3  -6  10    5.39    0.31
   3  -6  10    5.46    0.35
   3  -6  10    6.05    0.30
   4  -6  10    3.24    0.24
   4  -6  10    2.95    0.31
   4  -6  10    3.28    0.20
   4  -6  10    3.30    0.23
   5  -6  10    4.58    0.18
   5  -6  10    3.51    0.51
   5  -6  10    3.90    0.30
   5  -6  10    4.28    0.24
   6  -6  10    1.01    0.20
   6  -6  10    1.08    0.30
   6  -6  10    1.56    0.10
   8   5 -10    4.66    0.25
   7   5 -10    5.16    0.31
   7   5 -10    2.56    3.78
   6   5 -10    0.90    0.16
   6   5 -10    0.71    0.62
   6   5 -10    1.15    4.17
   6   5 -10    0.54    0.14
   5   5 -10    7.84    1.21
   5   5 -10   13.04    5.96
   5   5 -10    8.83    0.45
   5   5 -10    8.58    0.47
   4   5 -10   67.82    2.26
   4   5 -10   73.44    2.66
   4   5 -10   85.51   11.66
   4   5 -10   59.10    3.02
   4   5 -10   71.11    2.76
  -4  -5  10   70.18    2.96
   3   5 -10   36.04    1.57
   3   5 -10   40.53    1.51
  -3  -5  10   39.26    1.88
   2   5 -10   31.49    1.14
   1   5 -10    7.33    0.57
  -1  -5  10    6.32    0.64
   0  -5  10  112.17    3.78
   1  -5  10    6.75    0.32
   1  -5  10    7.33    0.58
   2  -5  10    0.25    0.09
   3  -5  10    0.54    0.12
   3  -5  10    0.68    0.12
   4  -5  10   35.27    1.28
   4  -5  10   36.78    1.27
   4  -5  10   36.25    1.33
   5  -5  10    0.09    0.23
   5  -5  10    0.22    0.09
   5  -5  10   -0.05    0.34
   5  -5  10    0.06    0.04
   6  -5  10    0.19    0.05
   6  -5  10    0.10    0.27
   8   4 -10    1.11    0.13
   8   4 -10   -0.36    3.00
   8   4 -10    0.80    0.15
   7   4 -10   18.14    4.86
   7   4 -10   19.48    0.80
   7   4 -10   15.95    0.74
   6   4 -10    9.74    0.50
   6   4 -10   10.62    4.65
   6   4 -10   10.08    0.52
   5   4 -10   56.04   10.27
   5   4 -10   41.01    1.62
   5   4 -10   40.89    1.69
   4   4 -10   11.93    0.57
   4   4 -10   10.34    1.28
   4   4 -10   10.11    0.53
   4   4 -10   10.78    0.55
   4   4 -10   15.06    5.59
  -4  -4  10   12.56    0.64
   3   4 -10   38.05    1.46
   3   4 -10   35.54    1.37
  -3  -4  10   35.89    1.63
   2   4 -10   16.02    0.65
   1   4 -10    9.60    0.49
  -1  -4  10   10.04    0.61
   0  -4  10   28.51    1.30
   1  -4  10   82.40    2.81
   1  -4  10   84.13    2.81
   2  -4  10   62.32    2.13
   3  -4  10    0.68    0.12
   3  -4  10    0.57    0.13
   4  -4  10    0.92    0.12
   4  -4  10    1.17    0.16
   5  -4  10    4.22    0.24
   6  -4  10    0.03    0.04
   9   3 -10    6.62    0.31
   8   3 -10    0.72    2.93
   8   3 -10    0.22    0.09
   7   3 -10    0.70    0.15
   7   3 -10    0.65    3.50
   7   3 -10    0.90    0.15
   6   3 -10    0.20    0.56
   6   3 -10    0.25    0.13
   6   3 -10    1.00    4.48
   6   3 -10    0.03    0.12
   5   3 -10    7.05    0.40
   5   3 -10    5.85    0.74
   5   3 -10    7.44    0.42
   4   3 -10   16.19    1.01
   4   3 -10   15.01    0.70
   4   3 -10   15.42    0.67
   4   3 -10   15.04    0.70
   4   3 -10   15.66    0.73
  -4  -3  10   17.44    0.86
   3   3 -10    4.19    0.30
   3   3 -10    3.69    0.28
  -3  -3  10    4.33    0.51
  -1  -3  10   44.67    2.11
   0  -3  10    3.82    0.24
   0  -3  10    4.02    0.55
   1  -3  10   45.64    1.80
   1  -3  10   44.30    1.55
   2  -3  10    6.07    0.31
   3  -3  10    6.55    0.35
   4  -3  10    3.18    0.24
   4  -3  10    3.30    0.20
   5  -3  10    9.40    0.40
   9   2 -10   -0.03    2.74
   8   2 -10    2.70    3.32
   8   2 -10    5.63    0.33
   7   2 -10   17.67    0.79
   7   2 -10   20.46    5.77
   7   2 -10   16.35    0.75
   6   2 -10    7.13    0.41
   6   2 -10    8.10    0.45
   6   2 -10    7.13    0.88
   5   2 -10   58.29    2.14
   5   2 -10   59.65    2.76
   5   2 -10   57.59    2.36
   5   2 -10   59.29    2.28
   4   2 -10   49.73    2.03
   4   2 -10   48.82    1.84
   4   2 -10   50.02    1.61
   4   2 -10   51.42    2.44
  -4  -2  10   51.00    1.79
   3   2 -10    5.57    0.35
   3   2 -10    5.28    0.33
  -3  -2  10    5.71    0.56
   2   2 -10    8.98    0.44
  -1  -2  10   18.96    0.87
   0   2 -10    0.37    0.15
   0  -2  10    0.20    0.33
  -1   2 -10   10.76    0.55
   1  -2  10   10.61    0.45
   1  -2  10   10.81    0.76
  -2   2 -10   10.71    0.54
   2  -2  10   10.13    0.45
  -3   2 -10   24.19    1.04
   3  -2  10   23.90    0.91
   4  -2  10    0.83    0.11
   4  -2  10    0.76    0.15
   5  -2  10   -0.02    0.08
   9   1 -10    0.08    2.68
   8   1 -10    1.31    3.12
   7   1 -10    4.56    0.31
   7   1 -10    4.15    0.80
   7   1 -10    5.00    0.34
   6   1 -10    1.85    0.22
   6   1 -10    1.31    0.62
   6   1 -10    1.69    0.22
   5   1 -10    1.81    0.65
   5   1 -10    3.13    0.29
   5   1 -10    3.09    0.27
   5   1 -10    2.98    0.25
   4   1 -10   15.12    0.74
   4   1 -10   14.24    1.43
   4   1 -10   16.54    0.69
  -4  -1  10   15.68    0.83
   3   1 -10    7.59    0.43
   3   1 -10    7.69    0.75
   3   1 -10    8.10    0.41
   2   1 -10    9.62    0.50
   2   1 -10    8.98    0.46
   1   1 -10    0.01    0.12
  -1  -1  10    0.13    0.36
   0   1 -10  141.69    5.64
   0  -1  10  150.80    4.94
  -1   1 -10   24.59    1.06
   1  -1  10   23.93    0.89
  -2   1 -10    1.07    0.18
  -3   1 -10   17.12    0.78
   3  -1  10   17.33    0.69
  -4   1 -10   21.87    0.93
   4  -1  10   21.97    0.79
   4  -1  10   21.25    0.83
   5  -1  10    8.72    0.35
   9   0 -10    0.25    2.59
   8   0 -10    1.45    3.23
   8   0 -10    2.00    0.20
   7   0 -10   30.33    1.97
   7   0 -10   26.44    1.14
   7   0 -10   28.64    1.21
   6   0 -10   10.59    0.50
   6   0 -10    9.28    0.96
   6   0 -10   10.96    0.57
   6   0 -10    9.34    0.51
   5   0 -10   13.05    0.84
   5   0 -10   13.25    0.66
   5   0 -10   12.18    0.58
   4   0 -10    0.28    0.55
   4   0 -10    0.35    0.13
   4   0 -10    0.61    0.15
   3   0 -10   75.99    2.75
   3   0 -10   76.82    3.03
   2   0 -10    4.65    0.32
   2   0 -10    4.43    0.34
   1   0 -10    0.04    0.12
   1   0 -10    0.17    0.13
  -1   0  10   -0.10    0.36
   0   0 -10    0.19    0.13
   0   0  10    0.39    0.37
  -1   0 -10   12.72    0.62
   1   0  10   12.36    0.52
  -2   0 -10    0.34    0.13
  -3   0 -10    0.46    0.13
   3   0  10    0.54    0.13
  -4   0 -10    5.28    0.31
   4   0  10    5.68    0.29
   4   0  10    5.82    0.25
   5   0  10    0.04    0.06
   8  -1 -10    1.05    0.47
   8  -1 -10    0.78    3.16
   8  -1 -10    1.28    0.17
   7  -1 -10    6.48    0.41
   7  -1 -10    6.73    0.72
   7  -1 -10    6.89    0.39
   6  -1 -10    0.31    0.49
   6  -1 -10    0.36    0.13
   6  -1 -10    0.34    0.14
   6  -1 -10    0.13    0.13
   5  -1 -10    5.12    0.34
   5  -1 -10    5.67    0.38
   5  -1 -10    5.29    0.59
   4  -1 -10    0.10    0.11
   4  -1 -10    0.26    0.57
   4  -1 -10   -0.03    0.11
   3  -1 -10   63.35    2.26
   3  -1 -10   60.65    2.49
   2  -1 -10   14.01    0.61
   2  -1 -10   13.32    0.67
   1  -1 -10    8.47    0.42
   1  -1 -10    8.55    0.47
  -1   1  10    7.83    0.65
   0  -1 -10    2.38    0.24
   0  -1 -10    2.75    0.23
  -1  -1 -10   40.44    1.67
  -2  -1 -10    1.31    0.18
  -3  -1 -10    0.71    0.14
   3   1  10    0.55    0.13
  -4  -1 -10    0.02    0.09
   4   1  10    0.26    0.11
   4   1  10    0.01    0.05
   8  -2 -10    6.15    0.36
   8  -2 -10    7.81    0.92
   7  -2 -10    7.33    0.43
   7  -2 -10    8.84    0.96
   7  -2 -10    7.57    0.45
   6  -2 -10    0.75    0.17
   6  -2 -10    0.47    0.48
   6  -2 -10    0.94    0.18
   6  -2 -10    0.57    0.15
   5  -2 -10    3.26    0.56
   5  -2 -10    3.78    0.33
   5  -2 -10    3.60    0.28
   5  -2 -10    3.01    0.21
   4  -2 -10    1.57    0.19
   4  -2 -10    0.92    0.62
   4  -2 -10    1.55    0.21
   3  -2 -10   13.58    0.62
   3  -2 -10   14.45    0.70
   2  -2 -10    6.60    0.36
   2  -2 -10    6.69    0.41
   1  -2 -10   46.80    1.86
   1  -2 -10   43.86    1.67
   0  -2 -10    0.83    0.15
   0  -2 -10    0.59    0.14
  -1  -2 -10    4.37    0.30
  -2  -2 -10    1.38    0.17
  -3  -2 -10    5.00    0.29
   3   2  10    4.72    0.25
   8  -3 -10   12.44    1.06
   7  -3 -10    7.52    0.45
   7  -3 -10    8.68    0.62
   6  -3 -10    0.36    0.14
   6  -3 -10   -0.08    0.13
   6  -3 -10    0.06    0.43
   5  -3 -10    2.04    0.22
   5  -3 -10    1.88    0.60
   5  -3 -10    2.15    0.17
   5  -3 -10    2.77    0.28
   4  -3 -10   11.62    0.55
   4  -3 -10    9.88    1.05
   4  -3 -10   13.24    0.64
   3  -3 -10    0.03    0.12
   3  -3 -10   -0.06    0.12
   2  -3 -10    3.88    0.28
   2  -3 -10    3.55    0.30
   1  -3 -10    0.48    0.13
   1  -3 -10    0.64    0.14
   0  -3 -10    0.58    0.14
   0  -3 -10    0.49    0.13
  -1  -3 -10    0.11    0.14
  -1  -3 -10    0.17    0.10
  -2  -3 -10    0.06    0.09
   2   3  10    0.19    0.12
  -3  -3 -10    0.33    0.09
   3   3  10    0.12    0.07
   8  -4 -10    0.19    0.34
   7  -4 -10    2.44    0.22
   7  -4 -10    1.93    0.44
   6  -4 -10    0.67    0.15
   6  -4 -10    0.73    0.44
   5  -4 -10   -0.10    0.12
   5  -4 -10   -0.08    0.12
   5  -4 -10    0.04    0.45
   4  -4 -10    0.56    0.14
   4  -4 -10    0.34    0.15
   3  -4 -10    0.57    0.16
   3  -4 -10    0.27    0.12
   2  -4 -10    0.30    0.13
   2  -4 -10    0.11    0.11
   1  -4 -10    1.12    0.17
   1  -4 -10    0.75    0.14
   0  -4 -10    0.16    0.12
   0  -4 -10    0.00    0.10
  -1  -4 -10    0.11    0.12
  -1  -4 -10    0.09    0.09
  -2  -4 -10    4.45    0.26
   2   4  10    5.01    0.26
   7  -5 -10   -0.03    0.34
   6  -5 -10   -0.16    0.11
   6  -5 -10    0.03    0.38
   5  -5 -10   -0.14    0.44
   5  -5 -10    0.04    0.11
   4  -5 -10    8.71    0.49
   4  -5 -10    9.47    0.44
   3  -5 -10    1.86    0.21
   3  -5 -10    1.77    0.20
   2  -5 -10    4.27    0.30
   2  -5 -10    4.19    0.27
   1  -5 -10    1.92    0.19
   1  -5 -10    1.55    0.18
   0  -5 -10    1.53    0.17
   0  -5 -10    1.70    0.17
  -1  -5 -10    2.80    0.20
   7  -6 -10    6.30    0.64
   6  -6 -10    0.38    0.36
   6  -6 -10    0.81    0.14
   5  -6 -10    1.02    0.46
   5  -6 -10    1.20    0.16
   4  -6 -10    1.33    0.16
   3  -6 -10    3.14    0.24
   3  -6 -10    3.74    0.27
   2  -6 -10    1.83    0.19
   2  -6 -10    2.05    0.18
   1  -6 -10    4.77    0.28
   1  -6 -10    3.93    0.25
   0  -6 -10    5.59    0.30
   5  -7 -10    0.29    0.11
   4  -7 -10    3.13    0.21
   3  -7 -10    3.51    0.22
   2  -7 -10    0.08    0.10
   0 -16  11    0.50    0.07
   1 -16  11    0.10    0.07
   2 -16  11    5.19    0.22
  -2 -15  11    0.68    0.08
  -1 -15  11    1.27    0.11
   0 -15  11    7.44    0.30
   1 -15  11    0.25    0.10
   1 -15  11    0.61    0.09
   2 -15  11    0.75    0.10
   3 -15  11    0.16    0.05
   3  14 -11    4.21    0.56
  -3 -14  11    4.65    0.20
   2  14 -11    1.72    0.37
  -2 -14  11    1.84    0.13
   1  14 -11    0.94    0.38
  -1 -14  11    1.01    0.11
   0  14 -11    1.58    0.38
   0 -14  11    1.55    0.13
   1 -14  11    3.45    0.19
   1 -14  11    3.26    0.23
   2 -14  11    3.64    0.23
   3 -14  11    2.80    0.18
   3 -14  11    2.87    0.17
   4 -14  11    6.02    0.26
   4  13 -11    1.06    0.33
  -4 -13  11    1.78    0.12
  -4 -13  11    1.49    0.11
   3  13 -11    2.52    0.54
  -3 -13  11    1.90    0.14
  -3 -13  11    2.61    0.16
   2  13 -11   18.21    1.20
  -2 -13  11   18.24    0.64
   1  13 -11    1.37    0.47
  -1 -13  11    1.85    0.15
   0 -13  11    1.00    0.11
   1 -13  11   17.82    0.63
   1 -13  11   17.21    0.71
   2 -13  11    2.90    0.22
   2 -13  11    3.60    0.23
   3 -13  11    0.14    0.08
   3 -13  11    0.07    0.09
   4 -13  11    1.22    0.12
   4 -13  11    1.27    0.08
  -5 -12  11    0.38    0.07
  -5 -12  11    0.43    0.08
   4  12 -11    1.99    0.41
  -4 -12  11    2.46    0.15
  -4 -12  11    2.14    0.15
   3  12 -11    2.37    0.55
  -3 -12  11    1.88    0.15
   2  12 -11   42.97    1.70
  -2 -12  11   39.83    1.35
   1  12 -11    1.67    0.48
  -1 -12  11    1.09    0.35
  -1 -12  11    1.47    0.13
   0 -12  11    2.89    0.19
   0 -12  11    3.20    0.56
   1 -12  11    2.82    0.20
   1 -12  11    2.00    0.39
   2 -12  11   20.75    0.78
   2 -12  11   19.89    0.76
   3 -12  11    0.19    0.09
   3 -12  11    0.20    0.08
   4 -12  11    6.44    0.25
   4 -12  11    5.87    0.30
   5 -12  11    3.64    0.19
   5  11 -11    8.19    0.54
  -5 -11  11    9.17    0.34
   4  11 -11    7.04    0.94
  -4 -11  11    7.31    0.31
   3  11 -11   -0.04    0.31
  -3 -11  11    0.03    0.08
   2  11 -11   11.25    0.88
   2  11 -11   11.04    0.87
  -2 -11  11   12.56    0.95
  -2 -11  11   11.94    0.46
   1  11 -11    1.44    0.32
  -1 -11  11    1.51    0.13
  -1 -11  11    1.45    0.46
   0 -11  11    0.15    0.32
   0 -11  11    0.16    0.08
   1 -11  11    0.02    0.29
   1 -11  11   -0.14    0.09
   2 -11  11    6.28    0.32
   2 -11  11    5.78    0.50
   2 -11  11    6.47    0.31
   3 -11  11    5.19    0.26
   3 -11  11    5.03    0.27
   4 -11  11   14.56    0.57
   4 -11  11   14.46    0.53
   5 -11  11    2.19    0.15
  -6 -10  11    0.16    0.07
   5  10 -11    4.66    0.44
  -5 -10  11    4.89    0.23
   4  10 -11    2.89    0.44
  -4 -10  11    2.80    0.19
   3  10 -11   27.81    1.61
  -3 -10  11   28.93    0.98
   2  10 -11    0.84    0.29
  -2 -10  11    1.30    0.38
  -2 -10  11    1.03    0.12
   1  10 -11   13.35    0.72
  -1 -10  11   13.70    0.51
  -1 -10  11   12.83    1.09
   0 -10  11    3.43    0.37
   0 -10  11    2.97    0.21
   1 -10  11   49.00    1.71
   1 -10  11   50.53    2.19
   2 -10  11    4.26    0.25
   2 -10  11    3.54    0.26
   2 -10  11    4.08    0.38
   3 -10  11    0.20    0.13
   3 -10  11    0.51    0.10
   3 -10  11    0.39    0.09
   4 -10  11    9.85    0.39
   4 -10  11   10.07    0.42
   5 -10  11    1.28    0.13
   6   9 -11    0.74    0.37
  -6  -9  11    0.76    0.10
   5   9 -11    0.21    0.41
  -5  -9  11    0.35    0.09
   4   9 -11    1.45    0.40
  -4  -9  11    1.30    0.13
   3   9 -11   51.14    1.76
   3   9 -11   51.54    2.49
  -3  -9  11   49.93    1.80
   2   9 -11    1.90    0.29
  -2  -9  11    1.92    0.38
  -2  -9  11    1.84    0.15
  -1  -9  11    5.48    0.26
  -1  -9  11    4.98    0.46
   0  -9  11    2.76    0.20
   0  -9  11    3.39    0.57
   1  -9  11   18.44    0.89
   1  -9  11   19.47    0.73
   2  -9  11    6.05    0.29
   2  -9  11    4.55    0.29
   2  -9  11    5.73    0.70
   3  -9  11    2.44    0.19
   3  -9  11    2.94    0.23
   3  -9  11    2.65    0.19
   4  -9  11   18.67    0.72
   4  -9  11   18.99    0.73
   4  -9  11   19.50    0.69
   5  -9  11   26.28    0.94
   7   8 -11    0.10    0.07
  -7  -8  11    0.29    0.07
   6   8 -11    6.10    0.83
   6   8 -11    6.10    0.33
  -6  -8  11    6.60    0.28
   5   8 -11    2.62    0.71
   5   8 -11    2.66    5.57
   5   8 -11    2.02    0.20
   4   8 -11    1.70    0.43
   3   8 -11   22.61    1.11
   3   8 -11   21.60    0.81
  -3  -8  11   20.23    1.04
   2   8 -11   13.69    0.73
  -2  -8  11   13.05    0.80
  -2  -8  11   14.18    0.55
   1   8 -11   10.23    0.68
  -1  -8  11    9.77    0.43
  -1  -8  11   10.64    0.92
   0   8 -11    3.36    0.33
   0  -8  11    2.45    0.19
   0  -8  11    2.75    0.49
  -1   8 -11    9.79    0.99
   1  -8  11   10.55    0.56
   1  -8  11   10.09    0.44
   2  -8  11   24.32    1.31
   2  -8  11   25.15    0.94
   2  -8  11   26.53    0.97
   3  -8  11   14.16    0.57
   3  -8  11   14.55    0.61
   3  -8  11   14.64    0.58
   4  -8  11    4.16    0.23
   4  -8  11    4.35    0.25
   4  -8  11    4.07    0.21
   5  -8  11    1.19    0.12
   5  -8  11    1.42    0.13
   7   7 -11    0.05    0.08
  -7  -7  11    0.32    0.08
   6   7 -11    0.16    0.48
   6   7 -11   -0.09    4.38
   6   7 -11    0.11    0.10
   5   7 -11    2.46    0.23
   5   7 -11    3.18    0.25
   5   7 -11    4.55    5.18
   5   7 -11    3.41    0.84
   4   7 -11    9.50    0.92
   4   7 -11    8.82    0.47
   4   7 -11   17.38    7.70
  -4  -7  11    9.10    0.55
   3   7 -11    0.09    0.25
  -3  -7  11   -0.02    0.34
   2   7 -11   12.11    0.96
  -2  -7  11   13.41    0.76
   1   7 -11   42.85    1.75
  -1  -7  11   43.61    1.55
  -1  -7  11   42.58    1.50
  -1  -7  11   43.23    1.58
   0   7 -11    0.02    0.29
   0  -7  11    0.05    0.30
   0  -7  11    0.13    0.08
   0  -7  11   -0.04    0.08
   1  -7  11    1.14    0.14
   1  -7  11    1.37    0.41
   2  -7  11    5.90    0.31
   2  -7  11    6.22    0.34
   2  -7  11    6.60    0.77
   3  -7  11    0.84    0.11
   3  -7  11    1.09    0.14
   4  -7  11    3.88    0.24
   4  -7  11    3.38    0.22
   4  -7  11    3.84    0.20
   5  -7  11   -0.05    0.07
   8   6 -11    0.70    0.09
   7   6 -11    1.60    3.54
   7   6 -11    2.83    0.20
   6   6 -11   11.25    0.52
   6   6 -11   10.18    1.26
   6   6 -11    9.99    0.50
   6   6 -11   12.62    4.85
   5   6 -11   24.61    5.89
   5   6 -11   18.49    1.65
   5   6 -11   18.86    0.85
   5   6 -11   19.13    0.82
   4   6 -11    4.83    0.32
   4   6 -11    5.57    6.14
   4   6 -11    5.00    1.00
   4   6 -11    4.99    0.41
   4   6 -11    4.18    0.33
  -4  -6  11    4.06    0.56
   3   6 -11   13.64    0.67
   3   6 -11   14.05    0.71
  -3  -6  11   14.67    0.83
   2   6 -11    2.85    0.37
  -2  -6  11    3.34    0.23
  -2  -6  11    3.42    0.61
   1   6 -11   58.56    2.15
  -1  -6  11   61.83    2.55
  -1  -6  11   60.29    2.07
  -1  -6  11   61.68    2.50
   0   6 -11    1.82    0.42
   0  -6  11    2.31    0.50
   0  -6  11    1.90    0.38
   0  -6  11    1.81    0.17
   1  -6  11    0.19    0.33
   1  -6  11    0.00    0.07
   2  -6  11    1.86    0.17
   2  -6  11    1.97    0.20
   3  -6  11    2.50    0.19
   3  -6  11    2.30    0.18
   4  -6  11   19.89    0.76
   4  -6  11   21.08    0.79
   4  -6  11   20.53    0.75
   5  -6  11    1.15    0.12
   8   5 -11   -0.04    0.06
   8   5 -11   -0.07    2.88
   7   5 -11    1.69    3.55
   7   5 -11    1.02    0.14
   6   5 -11    1.27    0.18
   6   5 -11    1.65    0.19
   6   5 -11    1.41    4.30
   5   5 -11    7.68    0.43
   5   5 -11    7.48    0.41
   5   5 -11   10.78    6.00
   4   5 -11    9.21    0.48
   4   5 -11   14.48    7.05
   4   5 -11    8.39    0.45
   4   5 -11    8.58    0.48
   3   5 -11   16.08    1.01
   3   5 -11   14.48    0.71
   2   5 -11    2.43    0.24
  -2  -5  11    1.16    0.15
   1   5 -11    3.43    0.40
  -1  -5  11    4.05    0.25
  -1  -5  11    3.90    0.62
  -1  -5  11    3.50    0.56
   0  -5  11    5.64    0.29
   0  -5  11    5.98    0.39
   0  -5  11    5.14    0.64
   1  -5  11   36.04    1.27
   1  -5  11   35.34    1.20
   2  -5  11    6.91    0.38
   2  -5  11    6.71    0.32
   3  -5  11    2.20    0.20
   3  -5  11    2.23    0.18
   4  -5  11    0.03    0.12
   4  -5  11    0.34    0.08
   5  -5  11    8.72    0.36
   8   4 -11   -0.88    2.84
   7   4 -11   18.45    0.80
   7   4 -11   10.51    4.40
   6   4 -11   12.97    0.62
   6   4 -11   17.25    5.39
   6   4 -11   12.96    0.60
   5   4 -11   -0.06    0.11
   5   4 -11    0.04    0.13
   5   4 -11    0.32    4.54
   4   4 -11    0.64    5.51
   4   4 -11    0.57    0.15
   4   4 -11    0.62    0.16
   4   4 -11    0.72    0.23
   3   4 -11   13.94    0.64
   3   4 -11   12.78    0.65
   3   4 -11   31.79    8.61
   3   4 -11   14.94    0.95
   2   4 -11   31.24    1.31
   1   4 -11    4.85    0.34
   1   4 -11    4.90    0.34
  -1  -4  11    4.82    0.44
  -1  -4  11    5.16    0.28
   0  -4  11   13.45    0.54
   0  -4  11   13.03    0.70
   0  -4  11   12.46    0.75
   1  -4  11    2.88    0.21
   2  -4  11    0.48    0.10
   2  -4  11    0.39    0.15
   3  -4  11    0.56    0.11
   3  -4  11    0.33    0.12
   4  -4  11    6.49    0.28
   4  -4  11    6.02    0.33
   5  -4  11    7.13    0.30
   8   3 -11    0.26    0.09
   8   3 -11    0.16    2.75
   7   3 -11    3.91    0.27
   7   3 -11    2.26    3.65
   7   3 -11    2.95    0.25
   6   3 -11    0.29    0.14
   6   3 -11    0.21    0.12
   6   3 -11    0.13    4.26
   5   3 -11    3.74    0.30
   5   3 -11    3.62    0.29
   5   3 -11    8.18    6.02
   5   3 -11    3.84    0.87
   4   3 -11    4.75    0.67
   4   3 -11    5.75    0.34
   4   3 -11    4.99    0.34
   4   3 -11    4.62    0.34
   4   3 -11    6.23    0.40
   3   3 -11   16.53    0.71
   3   3 -11   17.39    0.78
   3   3 -11   14.18    1.25
   2   3 -11    6.21    0.38
   1   3 -11    0.67    0.17
   1   3 -11    0.62    0.26
  -1  -3  11    0.64    0.44
   0   3 -11    7.29    0.42
   0  -3  11    6.49    0.66
   0  -3  11    6.54    0.33
  -1   3 -11   10.68    0.57
   1  -3  11   12.00    0.48
   2  -3  11   15.03    0.59
   2  -3  11   15.21    0.65
   3  -3  11    0.00    0.09
   4  -3  11    0.13    0.07
   4  -3  11    0.12    0.12
   5  -3  11    3.96    0.19
   8   2 -11    0.39    2.95
   7   2 -11    2.80    0.24
   7   2 -11    1.64    3.71
   7   2 -11    3.27    0.26
   6   2 -11   29.73    7.64
   6   2 -11   17.88    1.71
   6   2 -11   22.87    0.96
   6   2 -11   20.51    0.91
   5   2 -11    1.95    0.60
   5   2 -11    2.49    0.24
   5   2 -11    2.40    0.25
   5   2 -11    3.09    0.27
   4   2 -11    0.28    0.15
   4   2 -11    0.14    0.62
   4   2 -11    0.22    0.12
   3   2 -11    6.06    0.38
   3   2 -11    6.74    0.38
   3   2 -11    5.99    0.83
   2   2 -11   21.09    0.95
   1   2 -11    2.16    0.33
   1   2 -11    2.19    0.24
  -1  -2  11    2.33    0.50
   0   2 -11   23.31    1.03
   0  -2  11   23.35    0.87
  -1   2 -11   23.22    1.03
   1  -2  11   23.55    0.86
  -2   2 -11   10.78    0.56
   2  -2  11   11.53    0.52
   2  -2  11   11.14    0.46
   3  -2  11   -0.15    0.09
   4  -2  11    8.74    0.39
   4  -2  11    8.54    0.34
   5  -2  11    1.49    0.10
   8   1 -11   -0.09    2.75
   8   1 -11    0.75    0.13
   7   1 -11    1.67    3.81
   7   1 -11    2.32    0.23
   7   1 -11    2.69    0.25
   7   1 -11    1.59    0.50
   6   1 -11    0.18    0.12
   6   1 -11    0.11    0.53
   6   1 -11    0.07    0.14
   5   1 -11   14.09    1.49
   5   1 -11   13.48    0.67
   5   1 -11   14.72    0.71
   5   1 -11   15.21    0.64
   4   1 -11   12.74    0.58
   4   1 -11   10.87    1.10
   4   1 -11   12.74    0.63
   3   1 -11   16.57    0.71
   3   1 -11   16.61    0.77
   2   1 -11    6.62    0.37
   2   1 -11    6.40    0.39
   1   1 -11    4.53    0.33
   0   1 -11    3.67    0.31
   0  -1  11    4.59    0.25
  -1   1 -11    1.14    0.19
   1  -1  11    1.15    0.13
  -2   1 -11    4.95    0.32
   2  -1  11    4.12    0.30
  -3   1 -11    2.31    0.21
   3  -1  11    2.25    0.19
   4  -1  11    0.10    0.05
   4  -1  11   -0.02    0.10
   8   0 -11    0.86    0.13
   8   0 -11    0.51    2.80
   7   0 -11    4.11    0.31
   7   0 -11    4.33    0.77
   6   0 -11   -0.18    0.13
   6   0 -11    0.18    0.12
   6   0 -11    0.22    0.49
   6   0 -11   -0.03    0.12
   5   0 -11   18.95    1.73
   5   0 -11   20.15    0.84
   5   0 -11   21.19    0.94
   4   0 -11    0.62    0.15
   4   0 -11    0.45    0.62
   4   0 -11    0.38    0.13
   3   0 -11    0.11    0.13
   3   0 -11    0.50    0.14
   2   0 -11    0.59    0.15
   2   0 -11    0.93    0.18
   1   0 -11    7.15    0.43
   1   0 -11    8.11    0.41
   0   0 -11    0.48    0.14
   0   0  11    0.14    0.08
  -1   0 -11    2.14    0.22
  -2   0 -11    0.19    0.12
   2   0  11   -0.23    0.14
  -3   0 -11   -0.02    0.10
   3   0  11    0.32    0.10
   4   0  11    4.08    0.21
   8  -1 -11    2.25    0.20
   8  -1 -11    1.48    2.90
   7  -1 -11    0.02    0.44
   7  -1 -11   -0.06    0.11
   6  -1 -11    2.98    0.27
   6  -1 -11    2.29    0.24
   6  -1 -11    2.99    0.51
   6  -1 -11    2.89    0.24
   5  -1 -11    2.11    0.22
   5  -1 -11    2.76    0.27
   5  -1 -11    1.43    0.55
   4  -1 -11   26.43    1.04
   4  -1 -11   26.25    1.15
   4  -1 -11   26.77    1.98
   3  -1 -11   40.57    1.52
   3  -1 -11   40.05    1.67
   2  -1 -11    2.33    0.23
   2  -1 -11    2.13    0.23
   1  -1 -11   -0.14    0.10
   1  -1 -11   -0.12    0.13
   0  -1 -11    0.36    0.13
   0   1  11    0.23    0.09
  -1  -1 -11    9.61    0.50
  -2  -1 -11    0.09    0.10
   2   1  11    0.11    0.13
  -3  -1 -11    0.65    0.11
   3   1  11    0.72    0.10
   8  -2 -11    2.18    2.92
   8  -2 -11    4.00    0.57
   7  -2 -11    5.12    0.64
   7  -2 -11    5.96    0.36
   6  -2 -11   14.51    0.69
   6  -2 -11   13.70    1.30
   6  -2 -11   12.67    0.64
   6  -2 -11   14.64    0.61
   5  -2 -11    1.33    0.19
   5  -2 -11    1.11    0.53
   5  -2 -11    1.34    0.20
   4  -2 -11    1.06    0.18
   4  -2 -11    0.99    0.16
   3  -2 -11    2.02    0.23
   3  -2 -11    2.24    0.22
   2  -2 -11    5.40    0.36
   2  -2 -11    6.12    0.34
   1  -2 -11    1.65    0.20
   1  -2 -11    1.69    0.21
   0  -2 -11    3.15    0.26
   0  -2 -11    3.18    0.26
  -1  -2 -11   15.22    0.70
  -2  -2 -11    2.96    0.21
   2   2  11    2.93    0.21
   3   2  11    0.66    0.08
   8  -3 -11    9.79    0.74
   8  -3 -11    4.06    2.82
   7  -3 -11   -0.09    0.37
   6  -3 -11    7.98    0.44
   6  -3 -11    7.33    0.38
   6  -3 -11    6.22    0.75
   5  -3 -11    0.25    0.13
   5  -3 -11    0.01    0.49
   5  -3 -11    0.33    0.13
   4  -3 -11   11.31    0.52
   4  -3 -11   11.13    0.57
   3  -3 -11    4.94    0.31
   3  -3 -11    4.89    0.33
   2  -3 -11    0.22    0.14
   2  -3 -11    0.30    0.12
   1  -3 -11    4.63    0.28
   1  -3 -11    3.60    0.29
   0  -3 -11    6.55    0.36
   0  -3 -11    6.08    0.34
  -1  -3 -11    1.03    0.14
  -2  -3 -11    0.09    0.08
   2   3  11    0.16    0.09
   7  -4 -11    4.12    0.58
   6  -4 -11   15.61    0.64
   6  -4 -11   14.59    1.04
   5  -4 -11    0.16    0.13
   5  -4 -11    0.06    0.11
   5  -4 -11    0.15    0.48
   4  -4 -11   14.26    0.65
   4  -4 -11   12.89    0.58
   3  -4 -11    0.73    0.15
   3  -4 -11    0.90    0.16
   2  -4 -11    0.31    0.12
   2  -4 -11    0.29    0.13
   1  -4 -11    1.09    0.15
   1  -4 -11    1.04    0.16
   0  -4 -11   13.33    0.56
   0  -4 -11   13.87    0.62
  -1  -4 -11    0.71    0.10
   6  -5 -11    0.18    0.39
   6  -5 -11    0.09    0.10
   5  -5 -11    1.82    0.18
   4  -5 -11    0.32    0.12
   4  -5 -11    0.41    0.13
   3  -5 -11    4.56    0.28
   3  -5 -11    4.99    0.30
   2  -5 -11    0.23    0.10
   2  -5 -11    0.16    0.11
   1  -5 -11    3.53    0.24
   1  -5 -11    4.25    0.24
   0  -5 -11    2.27    0.18
   5  -6 -11    0.34    0.10
   4  -6 -11    4.44    0.24
   3  -6 -11    0.03    0.10
   1 -16  12    0.82    0.09
  -2 -15  12    1.18    0.09
  -1 -15  12    0.07    0.06
   0 -15  12    3.60    0.17
   1 -15  12   17.22    0.64
   2 -15  12    1.88    0.13
   3  14 -12    5.70    0.61
  -3 -14  12    6.16    0.24
   2  14 -12    1.92    0.35
  -2 -14  12    1.86    0.12
   1  14 -12    0.06    0.31
  -1 -14  12    0.37    0.08
   0  14 -12    1.79    0.44
   0 -14  12    1.53    0.13
   1 -14  12    0.39    0.11
   2 -14  12    2.05    0.15
   3 -14  12   -0.05    0.07
   3 -14  12    0.04    0.05
   4 -14  12    1.76    0.12
   4  13 -12    5.03    0.46
  -4 -13  12    5.65    0.23
   3  13 -12    0.56    0.28
  -3 -13  12    0.72    0.09
   2  13 -12    0.52    0.33
  -2 -13  12    0.43    0.08
   1  13 -12    7.18    0.67
   1  13 -12    8.22    0.86
  -1 -13  12    7.93    0.32
   0 -13  12    0.39    0.09
   1 -13  12    0.77    0.14
   2 -13  12    9.80    0.41
   2 -13  12    9.56    0.42
   3 -13  12    0.11    0.07
   3 -13  12    0.14    0.09
   4 -13  12    2.45    0.16
   5  12 -12    1.48    0.31
   4  12 -12    0.42    0.27
  -4 -12  12    0.41    0.08
  -4 -12  12    0.39    0.08
   3  12 -12    0.39    0.38
  -3 -12  12    0.39    0.08
   2  12 -12   10.08    0.58
  -2 -12  12    9.52    0.83
  -2 -12  12    9.65    0.38
   1  12 -12    1.96    0.29
  -1 -12  12    2.58    0.17
  -1 -12  12    2.33    0.38
   0 -12  12    0.25    0.09
   0 -12  12   -0.18    0.29
   1 -12  12   -0.01    0.28
   1 -12  12    0.00    0.10
   2 -12  12    0.79    0.12
   2 -12  12    0.80    0.13
   3 -12  12    4.63    0.24
   3 -12  12    4.39    0.24
   4 -12  12    1.84    0.15
   5 -12  12    0.06    0.05
   5  11 -12    6.65    0.53
  -5 -11  12    7.24    0.28
   4  11 -12    0.15    0.33
  -4 -11  12    0.09    0.07
   3  11 -12   -0.11    0.32
  -3 -11  12   -0.03    0.07
   2  11 -12    4.54    0.65
   2  11 -12    3.24    0.33
  -2 -11  12    3.88    0.41
  -2 -11  12    3.98    0.21
   1  11 -12    1.86    0.37
  -1 -11  12    2.69    0.17
  -1 -11  12    2.81    0.48
   0 -11  12    0.25    0.32
   1 -11  12    1.86    0.33
   1 -11  12    1.60    0.16
   2 -11  12    0.32    0.10
   2 -11  12    0.17    0.29
   2 -11  12    0.14    0.08
   3 -11  12    0.88    0.11
   3 -11  12    0.76    0.11
   4 -11  12    0.16    0.05
   4 -11  12    0.05    0.07
   5 -11  12    0.19    0.06
  -6 -10  12    0.20    0.06
   5  10 -12   10.32    1.02
  -5 -10  12   10.02    0.38
   4  10 -12    0.77    0.41
  -4 -10  12    0.92    0.11
   3  10 -12   19.50    1.02
  -3 -10  12   18.82    0.67
  -3 -10  12   18.25    0.99
   2  10 -12    0.51    0.26
  -2 -10  12    0.52    0.10
  -2 -10  12    0.47    0.36
   1  10 -12   43.88    1.60
  -1 -10  12   43.50    1.45
  -1 -10  12   46.46    2.02
   0 -10  12    0.59    0.11
   0 -10  12    0.68    0.37
   1 -10  12    0.67    0.11
   1 -10  12    0.68    0.37
   2 -10  12    0.24    0.09
   2 -10  12    0.32    0.11
   2 -10  12    0.20    0.30
   3 -10  12    1.37    0.14
   3 -10  12    1.75    0.19
   3 -10  12    1.57    0.14
   4 -10  12    1.08    0.09
   4 -10  12    1.36    0.13
   5 -10  12    0.79    0.09
   6   9 -12   -0.06    0.28
  -6  -9  12   -0.08    0.06
   5   9 -12    2.20    0.41
  -5  -9  12    2.25    0.16
   4   9 -12    0.98    0.38
  -4  -9  12    0.69    0.10
   3   9 -12   19.54    1.54
   3   9 -12   19.04    0.92
  -3  -9  12   18.38    1.28
  -3  -9  12   19.04    0.68
   2   9 -12    0.66    0.26
  -2  -9  12    0.91    0.33
  -2  -9  12    0.78    0.11
   1   9 -12    1.63    0.32
  -1  -9  12    1.30    0.42
  -1  -9  12    1.39    0.14
   0  -9  12   -0.16    0.30
   0  -9  12    0.09    0.09
   1  -9  12   14.78    0.59
   1  -9  12   15.32    1.17
   2  -9  12    1.30    0.14
   2  -9  12    1.56    0.17
   2  -9  12    1.56    0.41
   3  -9  12    0.48    0.09
   3  -9  12    0.12    0.08
   3  -9  12    0.22    0.14
   4  -9  12    4.85    0.26
   4  -9  12    4.62    0.24
   4  -9  12    4.67    0.21
   5  -9  12    3.46    0.18
  -7  -8  12    0.33    0.07
   6   8 -12   18.66    0.78
   6   8 -12   17.86    1.11
  -6  -8  12   18.69    0.65
   5   8 -12    0.13    0.12
   5   8 -12    0.26    0.43
   4   8 -12    0.52    0.47
  -4  -8  12    0.65    0.38
   3   8 -12    1.34    0.24
   3   8 -12    1.71    0.58
  -3  -8  12    1.59    0.45
   2   8 -12   23.56    1.21
  -2  -8  12   24.13    1.02
   1   8 -12    1.69    0.54
  -1  -8  12    2.04    0.18
  -1  -8  12    1.71    0.46
   0  -8  12   -0.01    0.09
   0  -8  12    0.15    0.31
   1  -8  12   14.72    0.79
   1  -8  12   15.46    0.61
   2  -8  12    0.18    0.33
   2  -8  12    0.10    0.08
   2  -8  12    0.20    0.11
   3  -8  12    6.80    0.31
   3  -8  12    6.43    0.31
   3  -8  12    6.13    0.34
   4  -8  12   -0.11    0.06
   4  -8  12    0.08    0.10
   4  -8  12    0.04    0.06
   7   7 -12    0.47    0.09
  -7  -7  12    0.24    0.07
   6   7 -12    5.10    4.79
   6   7 -12    5.73    0.85
   6   7 -12    6.26    0.34
   5   7 -12    2.22    0.53
   5   7 -12    4.15    5.20
   5   7 -12    2.27    0.21
   4   7 -12    8.32    0.45
   4   7 -12    9.54    1.17
  -4  -7  12    8.01    0.85
   3   7 -12   10.94    0.80
  -3  -7  12    9.40    0.89
   2   7 -12   14.56    0.68
  -2  -7  12   14.52    0.58
  -2  -7  12   15.81    1.20
   1   7 -12   18.74    1.35
  -1  -7  12   18.65    0.72
  -1  -7  12   18.45    0.89
   0  -7  12   20.61    0.78
   0  -7  12   19.59    1.35
   1  -7  12   -0.01    0.32
   1  -7  12   -0.12    0.07
   2  -7  12    1.53    0.17
   2  -7  12    1.41    0.15
   3  -7  12    0.29    0.09
   3  -7  12    0.41    0.09
   4  -7  12    5.04    0.23
   4  -7  12    5.24    0.25
   4  -7  12    5.45    0.28
   5  -7  12    0.00    0.06
   7   6 -12    0.79    3.37
   7   6 -12    2.00    0.16
   6   6 -12    4.01    0.27
   6   6 -12    3.31    4.47
   5   6 -12   22.06    0.96
   5   6 -12   21.99    0.92
   5   6 -12   22.27    1.84
   5   6 -12   30.30    8.10
  -5  -6  12   22.11    1.12
   4   6 -12    6.96    0.94
   4   6 -12    7.26    0.42
   4   6 -12   13.33    6.46
  -4  -6  12    7.12    0.64
   3   6 -12    4.23    0.52
   3   6 -12    3.57    0.29
  -3  -6  12    2.76    0.39
   2   6 -12    0.01    0.26
  -2  -6  12    0.25    0.35
  -2  -6  12   -0.05    0.09
  -1  -6  12   28.56    1.06
  -1  -6  12   29.83    1.16
   0  -6  12   19.40    1.15
   0  -6  12   18.92    0.73
   1  -6  12    2.71    0.52
   1  -6  12    1.80    0.17
   2  -6  12    4.69    0.26
   2  -6  12    5.15    0.31
   3  -6  12    7.52    0.34
   3  -6  12    8.17    0.36
   4  -6  12    2.68    0.17
   4  -6  12    2.25    0.14
   4  -6  12    2.42    0.19
   5  -6  12    0.22    0.06
   8   5 -12    1.06    0.10
   7   5 -12    8.60    4.21
   7   5 -12   14.48    0.63
   6   5 -12    0.32    0.11
   6   5 -12    0.70    4.31
   6   5 -12    0.50    0.15
   5   5 -12    0.75    0.17
   5   5 -12    0.81    4.79
   5   5 -12    0.74    0.15
   4   5 -12   16.14    6.33
   4   5 -12   10.48    0.55
   3   5 -12    2.75    0.31
   3   5 -12    2.52    0.25
  -3  -5  12    2.23    0.19
   2   5 -12    1.01    0.18
  -2  -5  12    0.66    0.36
  -2  -5  12    0.61    0.12
  -1  -5  12    1.76    0.17
  -1  -5  12    2.14    0.42
   0  -5  12   16.61    0.65
   0  -5  12   16.12    0.86
   1  -5  12   11.23    0.47
   2  -5  12   16.77    0.64
   2  -5  12   16.35    0.68
   3  -5  12    0.54    0.11
   3  -5  12    0.56    0.09
   4  -5  12    2.29    0.18
   4  -5  12    2.24    0.13
   5  -5  12    2.31    0.13
   8   4 -12    9.90    0.44
   8   4 -12    3.45    2.98
   7   4 -12    1.87    3.72
   7   4 -12    3.76    0.25
   6   4 -12   14.95    5.51
   6   4 -12   10.53    0.55
   6   4 -12   13.18    0.58
   5   4 -12    2.20    4.63
   5   4 -12    1.37    0.20
   5   4 -12    1.82    0.20
   4   4 -12    5.92    0.37
   4   4 -12   11.59    6.82
   4   4 -12    4.94    0.35
   3   4 -12    7.50    0.44
   3   4 -12    7.84    0.62
   2   4 -12   67.11    2.69
  -2  -4  12   67.96    2.32
   1   4 -12    2.15    0.23
  -1  -4  12    1.82    0.45
  -1  -4  12    1.85    0.17
   0  -4  12    0.13    0.34
   0  -4  12    0.29    0.09
   1  -4  12   15.19    0.60
   2  -4  12    6.77    0.37
   2  -4  12    6.40    0.31
   3  -4  12    1.90    0.16
   3  -4  12    1.79    0.17
   4  -4  12    0.31    0.11
   4  -4  12    0.37    0.06
   8   3 -12    0.41    0.09
   8   3 -12   -0.56    2.60
   7   3 -12    0.37    0.11
   7   3 -12    0.08    3.39
   6   3 -12    4.51    0.31
   6   3 -12    7.06    4.21
   6   3 -12    5.30    0.33
   5   3 -12    4.52    0.32
   5   3 -12    9.42    5.80
   5   3 -12    4.58    0.31
   4   3 -12    2.42    0.25
   4   3 -12    2.74    0.25
   4   3 -12    4.81    6.46
   4   3 -12    2.08    0.24
   3   3 -12    0.52    0.14
   3   3 -12    0.35    0.23
   2   3 -12   49.84    2.02
   1   3 -12   -0.23    0.13
  -1  -3  12    0.17    0.36
  -1  -3  12    0.02    0.09
   0   3 -12    8.95    0.50
   0  -3  12    8.99    0.40
  -1   3 -12   -0.02    0.14
   1  -3  12    0.19    0.08
   2  -3  12   39.05    1.36
   2  -3  12   35.47    1.30
   3  -3  12    0.32    0.10
   4  -3  12    0.26    0.05
   4  -3  12    0.22    0.09
   8   2 -12    0.28    0.08
   8   2 -12    0.41    2.76
   7   2 -12    0.27    0.10
   7   2 -12   -0.41    3.27
   6   2 -12    0.11    0.10
   6   2 -12    0.06    0.13
   6   2 -12   -0.33    4.15
   5   2 -12   27.41    1.18
   5   2 -12   29.33    1.08
   5   2 -12   25.06    1.13
   5   2 -12   28.77    1.65
   5   2 -12   52.24   10.17
   4   2 -12    6.21    0.38
   4   2 -12    5.49    0.37
   4   2 -12    6.28    0.35
   4   2 -12    4.60    0.96
   3   2 -12    6.79    0.41
   3   2 -12    7.35    0.40
   2   2 -12   11.68    0.59
   1   2 -12   16.14    0.74
  -1  -2  12   15.30    0.62
  -1  -2  12   14.72    0.85
   0   2 -12    1.17    0.19
   0  -2  12    1.43    0.14
  -1   2 -12    1.48    0.20
   1  -2  12    1.25    0.14
  -2   2 -12    8.55    0.44
   2  -2  12    7.79    0.41
   3  -2  12    0.24    0.09
   4  -2  12    1.20    0.12
   8   1 -12    0.20    0.08
   8   1 -12   -0.06    2.57
   7   1 -12    4.69    0.29
   7   1 -12    2.86    3.72
   6   1 -12    0.46    0.52
   6   1 -12    0.51    0.15
   6   1 -12    0.98    0.15
   6   1 -12    1.15    4.12
   5   1 -12    2.97    0.63
   5   1 -12    2.92    0.27
   5   1 -12    3.54    0.29
   5   1 -12    4.00    0.28
   4   1 -12    7.72    0.77
   4   1 -12    7.29    0.40
   4   1 -12    7.44    0.43
   3   1 -12    1.12    0.17
   3   1 -12    1.65    0.20
   2   1 -12    3.30    0.27
   2   1 -12    3.42    0.29
   1   1 -12   29.66    1.27
   0   1 -12    2.39    0.24
   0  -1  12    2.87    0.20
  -1   1 -12    1.83    0.21
   1  -1  12    2.39    0.17
  -2   1 -12    5.57    0.33
   2  -1  12    5.75    0.32
   3  -1  12    0.08    0.08
   8   0 -12    0.91    2.56
   7   0 -12    1.28    0.17
   7   0 -12    1.07    0.43
   7   0 -12    0.63    3.54
   6   0 -12    3.70    0.27
   6   0 -12    3.11    0.65
   6   0 -12    3.44    0.28
   6   0 -12    4.21    0.29
   5   0 -12    0.13    0.12
   5   0 -12   -0.13    0.53
   5   0 -12   -0.07    0.13
   5   0 -12   -0.18    0.14
   4   0 -12    0.10    0.13
   4   0 -12    0.12    0.66
   4   0 -12    0.15    0.12
   3   0 -12    4.11    0.29
   3   0 -12    3.32    0.28
   2   0 -12    8.31    0.48
   2   0 -12    9.34    0.44
   1   0 -12    2.34    0.23
   0   0 -12    0.00    0.10
   0   0  12   -0.05    0.07
  -1   0 -12    8.76    0.46
  -2   0 -12    0.45    0.11
   2   0  12    0.40    0.12
   3   0  12    1.95    0.12
   8  -1 -12   -0.19    2.33
   7  -1 -12    1.31    0.16
   7  -1 -12    1.11    0.43
   7  -1 -12    0.17    3.23
   6  -1 -12   12.50    0.56
   6  -1 -12   13.66    0.63
   6  -1 -12   11.61    1.18
   5  -1 -12    1.23    0.61
   5  -1 -12    1.13    0.18
   5  -1 -12    1.44    0.18
   4  -1 -12    0.15    0.14
   4  -1 -12    0.15    0.11
   3  -1 -12    0.75    0.15
   3  -1 -12    0.79    0.18
   2  -1 -12   19.18    0.79
   2  -1 -12   18.74    0.86
   1  -1 -12   -0.08    0.10
  -1   1  12    0.36    0.09
   0  -1 -12   -0.13    0.09
   0   1  12    0.13    0.08
  -1  -1 -12    1.16    0.15
  -2  -1 -12    1.28    0.14
   2   1  12    1.39    0.14
   7  -2 -12    0.02    0.37
   7  -2 -12    0.12    0.11
   6  -2 -12    1.33    0.17
   6  -2 -12    1.14    0.47
   6  -2 -12    1.19    0.16
   5  -2 -12    2.72    0.23
   5  -2 -12    2.73    0.25
   5  -2 -12    1.75    0.66
   4  -2 -12    0.34    0.12
   4  -2 -12    0.37    0.14
   3  -2 -12   -0.03    0.10
   3  -2 -12    0.01    0.13
   2  -2 -12    0.63    0.16
   2  -2 -12    0.27    0.12
   1  -2 -12    6.06    0.35
   1  -2 -12    6.41    0.37
  -1   2  12    6.76    0.30
   0  -2 -12    1.73    0.18
  -1  -2 -12    4.74    0.27
   7  -3 -12    3.28    0.52
   6  -3 -12   20.84    0.80
   6  -3 -12   19.34    1.32
   5  -3 -12    0.08    0.11
   5  -3 -12    0.33    0.12
   4  -3 -12    5.98    0.33
   4  -3 -12    5.83    0.34
   3  -3 -12    4.48    0.28
   3  -3 -12    4.26    0.28
   2  -3 -12   23.50    0.99
   2  -3 -12   22.74    0.90
   1  -3 -12   10.43    0.48
   1  -3 -12    9.37    0.44
   0  -3 -12    2.76    0.20
   6  -4 -12    0.37    0.10
   5  -4 -12    3.68    0.25
   5  -4 -12    3.65    0.23
   4  -4 -12    1.85    0.18
   4  -4 -12    1.62    0.17
   3  -4 -12   10.56    0.48
   3  -4 -12    9.53    0.44
   2  -4 -12    6.04    0.32
   2  -4 -12    5.84    0.31
   1  -4 -12    0.53    0.10
   4  -5 -12    0.17    0.10
   1 -15  13    2.23    0.14
   2 -15  13    5.30    0.22
   2  14 -13    1.07    0.36
  -2 -14  13    2.02    0.12
   1  14 -13    0.07    0.28
  -1 -14  13   -0.04    0.06
   0  14 -13    4.19    0.45
   1 -14  13    3.92    0.23
   2 -14  13    7.47    0.31
  -4 -13  13    4.21    0.18
   3  13 -13    0.44    0.31
  -3 -13  13    0.72    0.08
   2  13 -13    3.00    0.34
  -2 -13  13    2.58    0.15
   1  13 -13    0.27    0.31
   1  13 -13    0.06    0.25
  -1 -13  13    0.13    0.07
   0  13 -13    3.50    0.55
   1 -13  13    1.61    0.17
   2 -13  13    3.56    0.21
   2 -13  13    3.82    0.22
   3 -13  13    0.06    0.07
   3 -13  13    0.20    0.05
   4  12 -13    0.04    0.23
  -4 -12  13    0.28    0.07
   3  12 -13    0.18    0.33
  -3 -12  13   -0.10    0.06
   2  12 -13    7.31    0.55
  -2 -12  13    6.58    0.28
  -2 -12  13    6.41    0.59
   1  12 -13    9.92    0.82
  -1 -12  13    9.42    0.73
  -1 -12  13    9.95    0.38
   0 -12  13   -0.11    0.29
   1 -12  13    7.37    0.52
   1 -12  13    6.13    0.34
   1 -12  13    6.51    0.31
   2 -12  13   26.96    0.98
   2 -12  13   26.88    0.96
   3 -12  13   11.61    0.44
   3 -12  13   11.39    0.45
   4 -12  13    0.16    0.07
   5  11 -13    3.94    0.52
  -5 -11  13    4.23    0.19
   4  11 -13    8.32    0.65
  -4 -11  13    9.49    0.35
   3  11 -13    2.60    0.56
  -3 -11  13    2.74    0.17
  -3 -11  13    2.63    0.49
   2  11 -13   -0.07    0.21
   2  11 -13    0.05    0.30
  -2 -11  13    0.07    0.07
  -2 -11  13   -0.04    0.33
   1  11 -13    9.07    0.82
  -1 -11  13   10.08    0.39
  -1 -11  13    9.91    0.63
   0 -11  13    3.86    0.24
   0 -11  13    3.60    0.49
   1 -11  13    4.10    0.57
   1 -11  13    4.00    0.23
   2 -11  13    0.50    0.11
   2 -11  13    0.37    0.09
   3 -11  13    5.16    0.26
   3 -11  13    5.69    0.26
   4 -11  13    5.04    0.23
  -6 -10  13    3.82    0.17
   5  10 -13   -0.08    0.30
  -5 -10  13    0.14    0.07
   4  10 -13   25.13    1.31
  -4 -10  13   25.35    0.86
   3  10 -13    0.50    0.37
  -3 -10  13    0.75    0.10
  -3 -10  13    0.58    0.36
   2  10 -13    1.67    0.37
  -2 -10  13    1.43    0.32
  -2 -10  13    1.76    0.14
   1  10 -13    3.78    0.46
  -1 -10  13    5.07    0.61
   0 -10  13    0.54    0.34
   0 -10  13    0.47    0.11
   1 -10  13    0.99    0.36
   1 -10  13    0.96    0.12
   2 -10  13    3.91    0.45
   2 -10  13    3.93    0.23
   2 -10  13    4.59    0.27
   3 -10  13    3.25    0.19
   3 -10  13    3.71    0.20
   4 -10  13    4.02    0.20
   6   9 -13    4.06    0.48
  -6  -9  13    5.34    0.22
   5   9 -13    0.67    0.36
  -5  -9  13    0.96    0.10
   4   9 -13    0.30    0.36
  -4  -9  13    0.35    0.36
  -4  -9  13    0.43    0.08
   3   9 -13    1.43    0.23
   3   9 -13    1.52    0.56
  -3  -9  13    1.26    0.33
  -3  -9  13    1.32    0.13
   2   9 -13   11.13    0.55
  -2  -9  13   11.79    0.67
  -2  -9  13   11.50    0.44
   1   9 -13    1.64    0.46
  -1  -9  13    1.49    0.15
  -1  -9  13    1.81    0.38
   0  -9  13    8.39    0.38
   0  -9  13    9.45    0.90
   1  -9  13   25.30    0.93
   1  -9  13   25.83    1.03
   2  -9  13   18.40    0.71
   2  -9  13   18.53    0.82
   2  -9  13   19.95    0.73
   3  -9  13    1.60    0.14
   3  -9  13    1.90    0.15
   3  -9  13    1.77    0.18
   4  -9  13    1.24    0.11
   6   8 -13    1.31    0.13
   6   8 -13    0.71    0.35
  -6  -8  13    1.20    0.11
   5   8 -13    9.94    0.70
   4   8 -13    2.31    0.59
  -4  -8  13    1.93    0.48
   3   8 -13    9.80    0.66
   3   8 -13    9.96    0.66
  -3  -8  13    9.54    0.66
   2   8 -13    3.12    0.40
  -2  -8  13    4.19    0.22
  -2  -8  13    3.35    0.55
   1   8 -13   11.32    0.98
  -1  -8  13   11.51    0.48
  -1  -8  13   11.48    0.94
   0  -8  13    1.46    0.15
   0  -8  13    2.28    0.40
   1  -8  13    1.78    0.38
   1  -8  13    1.31    0.14
   2  -8  13    8.44    0.36
   2  -8  13    7.98    0.38
   3  -8  13    2.85    0.18
   3  -8  13    3.00    0.18
   4  -8  13    3.20    0.19
   4  -8  13    3.13    0.13
   4  -8  13    3.17    0.17
   7   7 -13    0.26    0.07
  -7  -7  13    0.23    0.06
   6   7 -13    0.04    4.44
   5   7 -13    6.45    0.36
   5   7 -13    6.00    0.72
  -5  -7  13    6.42    0.62
   4   7 -13   14.76    1.35
   4   7 -13   14.61    0.68
  -4  -7  13   14.85    0.74
   3   7 -13    6.16    0.80
   3   7 -13    5.66    0.52
  -3  -7  13    5.90    0.72
   2   7 -13   77.14    2.34
  -2  -7  13   78.45    2.59
  -2  -7  13   75.08    2.60
   1   7 -13    2.99    0.46
  -1  -7  13    3.26    0.47
  -1  -7  13    3.32    0.23
   0  -7  13   -0.05    0.07
   0  -7  13   -0.05    0.30
   1  -7  13    1.00    0.36
   1  -7  13    1.09    0.13
   2  -7  13    0.04    0.07
   2  -7  13    0.32    0.12
   3  -7  13   23.52    0.82
   3  -7  13   21.77    0.81
   4  -7  13    0.67    0.09
   4  -7  13    0.83    0.06
   4  -7  13    0.79    0.11
   7   6 -13    0.88    3.53
   7   6 -13    0.49    0.09
   6   6 -13    1.02    0.14
   6   6 -13    0.15    4.20
   5   6 -13    6.85    0.38
   5   6 -13    7.50    5.66
  -5  -6  13    7.19    0.54
   4   6 -13   10.46    0.52
  -4  -6  13    8.60    0.85
   3   6 -13    0.79    0.23
   3   6 -13    0.92    0.17
  -3  -6  13    0.90    0.38
  -3  -6  13    1.05    0.14
   2   6 -13   21.67    1.09
  -2  -6  13   20.37    0.78
  -2  -6  13   21.39    0.94
  -1  -6  13   17.36    0.67
  -1  -6  13   16.33    1.20
   0  -6  13   22.05    0.82
   0  -6  13   20.06    1.21
   1  -6  13    0.47    0.10
   2  -6  13    4.88    0.25
   2  -6  13    5.23    0.30
   3  -6  13    3.26    0.18
   3  -6  13    3.05    0.19
   4  -6  13    1.42    0.13
   7   5 -13    1.22    3.45
   7   5 -13    2.46    0.18
   6   5 -13    1.40    4.46
   6   5 -13    1.76    0.17
  -6  -5  13    1.80    0.46
   5   5 -13    8.42    5.37
   5   5 -13    5.94    0.36
  -5  -5  13    6.97    0.74
   4   5 -13   -0.15    0.12
  -4  -5  13    0.12    0.33
   3   5 -13   11.80    0.54
   3   5 -13   12.66    0.61
  -3  -5  13   10.43    0.84
  -3  -5  13   11.86    0.50
   2   5 -13   17.96    0.82
  -2  -5  13   17.89    0.70
  -2  -5  13   17.95    1.05
  -1  -5  13    9.61    0.42
  -1  -5  13    9.27    0.53
   0  -5  13    9.96    0.43
   0  -5  13    9.17    0.53
   1  -5  13    0.13    0.08
   2  -5  13    9.27    0.38
   2  -5  13    8.47    0.42
   3  -5  13    2.82    0.17
   3  -5  13    2.28    0.16
   7   4 -13    2.44    0.18
   7   4 -13    1.28    3.34
   6   4 -13    0.39    0.11
   6   4 -13   -0.46    3.96
  -6  -4  13    0.72    0.37
   5   4 -13    3.96    4.81
   5   4 -13    2.22    0.22
   5   4 -13    2.20    0.24
   4   4 -13    6.07    0.38
  -4  -4  13    6.31    0.32
   3   4 -13    0.18    0.21
   3   4 -13    0.18    0.12
  -3  -4  13    0.07    0.09
   2   4 -13    1.00    0.17
  -2  -4  13    0.53    0.11
  -2  -4  13    0.75    0.37
   1   4 -13   12.10    0.61
  -1  -4  13   13.39    0.53
  -1  -4  13   11.77    0.98
   0  -4  13   12.40    0.51
   1  -4  13    0.43    0.09
   2  -4  13   17.07    0.64
   2  -4  13   14.96    0.59
   3  -4  13    0.78    0.10
   7   3 -13    7.64    0.38
   7   3 -13    5.54    3.94
  -7  -3  13    7.64    0.54
   6   3 -13    5.25    0.32
   6   3 -13    2.54    4.13
   5   3 -13    4.99    0.34
   5   3 -13    5.28    0.33
   5   3 -13    8.32    5.43
   4   3 -13    2.95    0.25
   4   3 -13    2.14    0.23
   3   3 -13    0.36    0.20
   3   3 -13    0.60    0.15
   2   3 -13    2.00    0.22
  -2  -3  13    2.58    0.54
  -2  -3  13    2.68    0.20
   1   3 -13   13.11    0.63
  -1  -3  13   12.82    0.53
  -1  -3  13   12.04    0.88
   0   3 -13    2.63    0.25
   0  -3  13    2.10    0.17
  -1   3 -13    1.49    0.20
   1  -3  13    1.51    0.14
   2  -3  13    0.44    0.12
   2  -3  13    0.47    0.09
   3  -3  13    0.55    0.08
   7   2 -13    0.67    3.34
   6   2 -13    1.39    0.17
   6   2 -13    1.66    4.35
   5   2 -13    0.92    0.19
   5   2 -13    2.31    5.27
   5   2 -13    1.21    0.17
   4   2 -13    0.04    0.10
   4   2 -13    0.10    0.16
   4   2 -13    0.06    0.17
   3   2 -13    0.75    0.15
   3   2 -13    0.76    0.22
   2   2 -13    6.72    0.40
  -2  -2  13    7.12    0.34
   1   2 -13    2.52    0.24
  -1  -2  13    2.38    0.18
   0   2 -13    0.54    0.14
   0  -2  13    0.92    0.12
  -1   2 -13    6.26    0.37
   1  -2  13    6.44    0.29
   2  -2  13    2.89    0.21
   3  -2  13    8.25    0.31
   7   1 -13    0.98    3.05
   6   1 -13    2.13    4.29
   6   1 -13    3.27    0.23
   5   1 -13   11.04    6.22
   5   1 -13    7.29    0.39
   5   1 -13    7.44    0.41
   4   1 -13    0.15    0.11
   4   1 -13    0.18    0.17
   4   1 -13    0.06    0.14
   3   1 -13    7.27    0.42
   3   1 -13    7.90    0.42
   2   1 -13    2.54    0.23
   1   1 -13   18.49    0.83
  -1  -1  13   18.32    0.70
   0   1 -13    0.37    0.13
   0  -1  13    0.41    0.08
  -1   1 -13    0.03    0.10
  -2   1 -13    0.01    0.09
   2  -1  13    0.03    0.09
   7   0 -13    0.07    2.92
   6   0 -13    0.09    0.09
   6   0 -13    0.70    4.11
   5   0 -13    5.55    5.84
   5   0 -13    2.96    0.25
   5   0 -13    3.26    0.25
   5   0 -13    2.03    0.57
   4   0 -13    2.24    0.21
   4   0 -13    2.48    0.23
   3   0 -13    2.32    0.22
   3   0 -13    2.60    0.24
   2   0 -13    2.73    0.24
   1   0 -13    0.35    0.12
  -1   0  13    0.33    0.09
   0   0 -13    3.13    0.25
   0   0  13    3.24    0.19
  -1   0 -13    7.21    0.37
   2   0  13    0.14    0.08
   7  -1 -13    1.11    3.03
   7  -1 -13    0.33    0.09
   6  -1 -13    5.87    0.32
   6  -1 -13    3.94    4.21
   5  -1 -13    0.41    0.11
   5  -1 -13    0.26    0.12
   4  -1 -13    1.28    0.16
   4  -1 -13    1.02    0.16
   3  -1 -13    0.20    0.14
   3  -1 -13    0.05    0.09
   2  -1 -13    7.95    0.41
   2  -1 -13    9.09    0.44
  -2   1  13    8.24    0.36
   1  -1 -13    1.31    0.15
  -1   1  13    1.26    0.12
   0  -1 -13    0.09    0.09
  -1  -1 -13    2.81    0.19
   6  -2 -13    1.33    4.21
   6  -2 -13    0.49    0.11
   5  -2 -13    4.00    0.25
   5  -2 -13    4.00    0.25
   4  -2 -13    1.23    0.15
   4  -2 -13    1.47    0.16
   3  -2 -13    0.17    0.13
   3  -2 -13   -0.06    0.08
   2  -2 -13    3.16    0.22
  -2   2  13    3.04    0.18
   1  -2 -13    1.43    0.15
   0  -2 -13    1.39    0.13
   5  -3 -13   17.64    0.72
   5  -3 -13   16.35    0.66
   4  -3 -13    2.02    0.17
   4  -3 -13    2.45    0.18
   3  -3 -13    0.22    0.11
   3  -3 -13    0.08    0.08
  -3   3  13    0.12    0.07
   2  -3 -13    0.35    0.09
  -2   3  13    0.31    0.08
   1  -3 -13    5.11    0.26
   1  14 -14    0.32    0.25
   0  14 -14    0.09    0.26
  -1  14 -14    2.86    0.39
   1 -14  14    4.43    0.22
   2 -14  14    0.20    0.06
   3  13 -14    9.90    0.73
  -3 -13  14    9.47    0.34
   2  13 -14    0.10    0.25
  -2 -13  14   -0.03    0.06
   1  13 -14    9.76    0.58
   0  13 -14    0.12    0.27
   1 -13  14    1.60    0.14
   2 -13  14    0.51    0.09
   2 -13  14    0.37    0.08
   4  12 -14    0.89    0.29
  -4 -12  14    1.23    0.09
   3  12 -14    0.19    0.28
  -3 -12  14    0.16    0.06
   2  12 -14    0.85    0.35
  -2 -12  14    0.59    0.28
  -2 -12  14    0.66    0.09
   1  12 -14    0.89    0.29
   1  12 -14    1.57    0.45
  -1 -12  14    1.06    0.31
   0  12 -14    1.61    0.30
   0 -12  14    2.07    0.30
   1 -12  14   11.54    0.48
   1 -12  14   11.46    0.45
   2 -12  14    6.74    0.30
   2 -12  14    7.22    0.31
   3 -12  14    1.07    0.07
   3 -12  14    1.00    0.10
   4  11 -14    0.06    0.28
  -4 -11  14   -0.03    0.05
   3  11 -14    0.03    0.26
  -3 -11  14    0.05    0.06
  -3 -11  14   -0.08    0.29
   2  11 -14   -0.01    0.26
   2  11 -14    0.09    0.19
  -2 -11  14   -0.02    0.07
  -2 -11  14   -0.05    0.29
   1  11 -14   18.63    0.93
  -1 -11  14   17.60    1.03
   0  11 -14    6.94    0.73
   0 -11  14    6.61    0.31
   0 -11  14    7.67    0.65
   1 -11  14    0.99    0.12
   1 -11  14    1.26    0.29
   1 -11  14    0.91    0.14
   2 -11  14    0.17    0.09
   2 -11  14    0.02    0.07
   3 -11  14    0.37    0.06
   3 -11  14    0.18    0.07
   5  10 -14    7.56    0.72
  -5 -10  14   10.46    0.36
   4  10 -14    7.37    0.74
  -4 -10  14    6.68    0.27
   3  10 -14    1.00    0.42
  -3 -10  14    0.89    0.33
  -3 -10  14    1.12    0.11
   2  10 -14    1.58    0.44
   2  10 -14    1.86    0.30
  -2 -10  14    2.01    0.15
  -2 -10  14    1.90    0.45
   1  10 -14    0.11    0.25
  -1 -10  14    0.29    0.31
   0  10 -14    0.09    0.33
   0 -10  14    0.13    0.09
   0 -10  14    0.24    0.31
   1 -10  14    1.38    0.14
   1 -10  14    1.74    0.38
   2 -10  14    2.58    0.18
   2 -10  14    2.18    0.16
   3 -10  14    3.04    0.15
   3 -10  14    2.78    0.16
  -6  -9  14    0.13    0.06
   5   9 -14    0.42    0.34
  -5  -9  14    0.43    0.07
   4   9 -14    7.64    0.56
  -4  -9  14    8.03    0.56
  -4  -9  14    7.48    0.30
   3   9 -14    2.05    0.44
   3   9 -14    2.03    0.25
  -3  -9  14    2.13    0.15
  -3  -9  14    1.74    0.40
   2   9 -14    0.20    0.22
  -2  -9  14    0.16    0.29
   1   9 -14    1.28    0.28
  -1  -9  14    1.53    0.15
  -1  -9  14    1.49    0.40
   0   9 -14   15.49    1.14
   0  -9  14   16.56    0.64
   0  -9  14   18.02    1.21
   1  -9  14    0.83    0.31
   1  -9  14    0.46    0.10
   2  -9  14    3.56    0.23
   2  -9  14    3.59    0.21
   3  -9  14   -0.05    0.06
   3  -9  14    0.04    0.06
  -6  -8  14    0.86    0.09
  -5  -8  14    7.61    0.30
   4   8 -14    1.50    0.49
  -4  -8  14    0.97    0.37
   3   8 -14   19.87    0.74
   3   8 -14   18.66    0.93
  -3  -8  14   20.78    0.91
  -3  -8  14   20.41    0.70
   2   8 -14    3.52    0.47
  -2  -8  14    3.16    0.51
  -2  -8  14    3.64    0.23
   1   8 -14    5.42    0.62
  -1  -8  14    6.62    0.32
  -1  -8  14    6.82    0.60
   0   8 -14    9.42    0.73
   0  -8  14    9.57    0.86
   0  -8  14    9.96    0.42
   1  -8  14    0.09    0.08
   1  -8  14   -0.06    0.28
   2  -8  14    8.55    0.36
   2  -8  14    8.83    0.38
   3  -8  14    2.37    0.18
   3  -8  14    2.10    0.14
   3  -8  14    2.35    0.15
   6   7 -14    2.13    0.17
   5   7 -14   14.80    0.66
  -5  -7  14   15.92    0.71
  -4  -7  14    1.09    0.37
   3   7 -14    9.17    0.50
  -3  -7  14    8.86    0.78
   2   7 -14    3.65    0.42
  -2  -7  14    3.75    0.22
  -2  -7  14    3.60    0.53
   1   7 -14    4.73    0.56
  -1  -7  14    6.31    0.30
  -1  -7  14    5.83    0.69
   0  -7  14   12.41    0.49
   0  -7  14   10.13    0.68
   1  -7  14    1.33    0.13
   2  -7  14    8.46    0.37
   2  -7  14    8.25    0.35
   3  -7  14    5.52    0.23
   3  -7  14    4.99    0.23
   3  -7  14    5.16    0.27
   6   6 -14    0.81    0.12
   5   6 -14    0.72    0.13
  -5  -6  14    0.71    0.32
   4   6 -14   22.27    0.96
  -4  -6  14   22.11    0.93
   3   6 -14    1.80    0.27
   3   6 -14    2.09    0.23
  -3  -6  14    1.65    0.41
  -3  -6  14    1.57    0.16
   2   6 -14    5.06    0.56
  -2  -6  14    4.98    0.27
  -2  -6  14    4.85    0.40
   1   6 -14    2.82    0.39
  -1  -6  14    3.47    0.21
  -1  -6  14    2.79    0.35
   0  -6  14    3.73    0.47
   0  -6  14    3.80    0.23
   1  -6  14    4.26    0.23
   2  -6  14    0.11    0.10
   2  -6  14    0.07    0.06
   3  -6  14    4.49    0.20
   7   5 -14    1.55    0.13
   6   5 -14    3.70    0.23
   6   5 -14    2.61    4.47
  -6  -5  14    3.52    0.36
   5   5 -14    0.58    0.12
  -5  -5  14    0.52    0.32
   4   5 -14   43.80    1.76
  -4  -5  14   43.21    1.56
   3   5 -14   -0.03    0.18
   3   5 -14    0.10    0.12
  -3  -5  14    0.01    0.29
  -3  -5  14    0.24    0.09
   2   5 -14    0.19    0.23
   2   5 -14    0.14    0.14
  -2  -5  14    0.40    0.31
  -2  -5  14    0.16    0.08
  -1  -5  14    0.41    0.10
  -1  -5  14    0.10    0.30
   0  -5  14   26.16    0.95
   1  -5  14    2.15    0.16
   2  -5  14    1.49    0.12
   2  -5  14    1.52    0.15
   3  -5  14    5.42    0.22
   7   4 -14   11.01    0.47
   7   4 -14    4.02    3.50
   6   4 -14    0.35    4.31
   6   4 -14    0.95    0.13
  -6  -4  14    0.92    0.30
   5   4 -14    0.16    0.10
  -5  -4  14    0.10    0.32
   4   4 -14    1.24    0.17
  -4  -4  14    1.21    0.14
  -4  -4  14    1.53    0.39
   3   4 -14    5.79    0.38
   3   4 -14    7.09    0.42
  -3  -4  14    6.91    0.72
  -3  -4  14    6.90    0.32
   2   4 -14    6.44    0.37
   2   4 -14    5.44    0.35
  -2  -4  14    5.95    0.29
  -2  -4  14    4.82    0.46
   1   4 -14    0.47    0.14
  -1  -4  14    0.56    0.10
  -1  -4  14    0.33    0.32
   0  -4  14    4.82    0.25
   1  -4  14    0.98    0.11
   2  -4  14    1.63    0.12
   2  -4  14    1.88    0.15
   3  -4  14    2.50    0.12
   7   3 -14    1.04    3.23
   7   3 -14    1.87    0.14
   6   3 -14    0.47    4.11
   6   3 -14   -0.01    0.08
  -6  -3  14    0.03    0.28
   5   3 -14    4.05    0.26
   4   3 -14    1.13    0.16
  -4  -3  14    1.24    0.14
   3   3 -14    2.98    0.25
   3   3 -14    2.88    0.26
  -3  -3  14    3.55    0.37
  -3  -3  14    2.32    0.19
   2   3 -14    4.16    0.29
  -2  -3  14    4.62    0.39
  -2  -3  14    3.67    0.23
   1   3 -14    4.09    0.29
  -1  -3  14    4.42    0.24
   0   3 -14    1.76    0.19
   0  -3  14    1.52    0.14
   1  -3  14    0.19    0.07
   2  -3  14    1.51    0.12
   7   2 -14    0.56    0.09
   6   2 -14    0.02    0.08
   6   2 -14   -0.66    3.99
   5   2 -14    0.22    0.10
  -5  -2  14    0.23    0.10
   4   2 -14   19.08    0.83
   4   2 -14   18.38    0.75
  -4  -2  14   18.18    0.70
   3   2 -14    0.27    0.12
  -3  -2  14    0.22    0.09
  -3  -2  14    0.47    0.34
   2   2 -14    0.24    0.12
  -2  -2  14    0.26    0.32
  -2  -2  14    0.11    0.08
   1   2 -14    3.23    0.26
  -1  -2  14    3.49    0.20
   0   2 -14    1.87    0.18
   0  -2  14    2.05    0.15
  -1   2 -14    0.10    0.10
   2  -2  14    0.44    0.08
   7   1 -14    0.01    0.06
   6   1 -14    2.68    0.19
   6   1 -14    0.94    4.13
   5   1 -14    1.96    0.18
  -5  -1  14    2.04    0.16
   4   1 -14   23.10    0.89
   4   1 -14   22.62    0.98
   3   1 -14    2.24    0.20
  -3  -1  14    1.64    0.15
  -3  -1  14    1.91    0.34
   2   1 -14    3.20    0.25
  -2  -1  14    3.31    0.20
   1   1 -14    0.60    0.12
  -1  -1  14    0.40    0.08
   0   1 -14    4.19    0.26
   0  -1  14    4.33    0.21
   6   0 -14    7.35    0.35
  -6   0  14    7.00    0.30
   5   0 -14    2.27    0.19
   4   0 -14    0.41    0.10
   4   0 -14    0.41    0.14
   3   0 -14    2.66    0.21
  -3   0  14    2.59    0.35
  -3   0  14    2.40    0.17
   2   0 -14    2.27    0.19
  -2   0  14    1.94    0.15
   1   0 -14    3.27    0.23
  -1   0  14    3.88    0.19
   0   0 -14   -0.02    0.08
   5  -1 -14    8.08    0.38
   4  -1 -14    6.34    0.32
   4  -1 -14    6.14    0.33
  -4   1  14    6.30    0.28
   3  -1 -14   -0.07    0.08
  -3   1  14   -0.14    0.06
   2  -1 -14    6.18    0.32
  -2   1  14    6.42    0.27
   1  -1 -14    3.65    0.22
  -5   2  14    8.35    0.33
   4  -2 -14    1.58    0.14
  -4   2  14    1.96    0.13
   3  -2 -14    0.19    0.08
  -3   2  14    0.33    0.07
   2  -2 -14    0.18    0.07
   2  13 -15   -0.08    0.22
   1  13 -15    2.38    0.28
   0  13 -15    1.39    0.23
   0  13 -15    1.59    0.33
   3  12 -15    1.17    0.33
   2  12 -15    1.69    0.33
   1  12 -15    6.02    0.67
   1  12 -15    5.16    0.33
  -1 -12  15    5.08    0.39
   0  12 -15    2.62    0.34
  -1  12 -15    0.40    0.29
   1 -12  15    0.18    0.08
   1 -12  15    0.35    0.09
   2 -12  15    3.18    0.16
  -4 -11  15    4.54    0.19
   3  11 -15    1.06    0.28
  -3 -11  15    0.66    0.25
  -3 -11  15    1.35    0.10
   2  11 -15    3.50    0.34
   2  11 -15    2.98    0.26
  -2 -11  15    3.26    0.32
   1  11 -15    0.93    0.20
  -1 -11  15    1.05    0.28
   0  11 -15   15.64    0.65
   0 -11  15   15.21    0.66
   0 -11  15   14.63    0.55
   1 -11  15    4.53    0.24
   1 -11  15    4.07    0.21
   2 -11  15    2.96    0.16
   2 -11  15    2.80    0.16
   4  10 -15   -0.11    0.27
  -4 -10  15    0.06    0.28
  -4 -10  15    0.07    0.06
   3  10 -15    5.13    0.51
  -3 -10  15    5.40    0.22
  -3 -10  15    5.63    0.54
   2  10 -15    0.05    0.17
   2  10 -15    0.04    0.28
  -2 -10  15    0.15    0.26
   1  10 -15    0.02    0.20
  -1 -10  15    0.15    0.28
   0  10 -15    1.92    0.27
   0 -10  15    2.30    0.30
   0 -10  15    1.85    0.15
   1 -10  15    4.90    0.50
   1 -10  15    4.77    0.25
   1 -10  15    4.48    0.23
   2 -10  15   -0.08    0.06
   2 -10  15    0.02    0.06
  -5  -9  15    0.87    0.08
   4   9 -15    4.31    0.52
  -4  -9  15    4.71    0.43
  -4  -9  15    4.99    0.21
   3   9 -15    1.29    0.39
  -3  -9  15    1.18    0.34
  -3  -9  15    1.48    0.12
   2   9 -15    1.20    0.24
   2   9 -15    1.29    0.37
  -2  -9  15    1.29    0.32
   1   9 -15   -0.08    0.21
  -1  -9  15    0.11    0.28
  -1  -9  15    0.15    0.08
   0   9 -15    0.03    0.26
   0  -9  15    0.21    0.08
   0  -9  15    0.36    0.27
   1  -9  15    7.39    0.58
   1  -9  15    6.44    0.33
   1  -9  15    7.57    0.31
   2  -9  15    4.96    0.23
   2  -9  15    5.26    0.23
  -5  -8  15    0.02    0.28
  -5  -8  15    0.04    0.06
  -4  -8  15    0.23    0.27
  -4  -8  15    0.09    0.07
  -3  -8  15    2.04    0.42
   2   8 -15    5.08    0.42
   2   8 -15    5.08    0.61
  -2  -8  15    5.52    0.27
  -2  -8  15    5.80    0.42
   1   8 -15    8.66    0.49
  -1  -8  15    9.64    0.39
  -1  -8  15    9.14    0.51
   0   8 -15    0.74    0.25
   0  -8  15    0.93    0.32
   0  -8  15    0.95    0.11
   1  -8  15   -0.03    0.10
   1  -8  15    0.12    0.07
   2  -8  15    6.61    0.27
   2  -8  15    6.12    0.28
  -6  -7  15    1.78    0.11
  -5  -7  15    1.55    0.34
  -4  -7  15    1.22    0.34
  -3  -7  15    0.10    0.27
   2   7 -15    0.96    0.27
  -2  -7  15    1.37    0.35
  -2  -7  15    1.10    0.13
   1   7 -15    0.36    0.25
  -1  -7  15    0.46    0.31
  -1  -7  15    0.26    0.09
   0   7 -15    3.49    0.37
   0  -7  15    3.66    0.40
   0  -7  15    3.65    0.21
   1  -7  15    0.07    0.10
   1  -7  15   -0.06    0.05
   2  -7  15    0.85    0.09
   2  -7  15    0.37    0.07
   5   6 -15   -0.10    0.09
  -5  -6  15    0.11    0.25
   4   6 -15    1.56    0.17
  -4  -6  15    1.77    0.33
  -3  -6  15    8.10    0.35
  -3  -6  15    8.93    0.53
   2   6 -15   17.91    0.80
  -2  -6  15   17.40    0.66
  -2  -6  15   17.24    0.86
   1   6 -15    2.41    0.40
  -1  -6  15    2.44    0.31
  -1  -6  15    2.14    0.16
   0   6 -15   23.06    1.04
   0  -6  15   24.71    0.88
   1  -6  15    2.45    0.15
   2  -6  15    0.68    0.08
   2  -6  15    0.58    0.07
   6   5 -15    0.25    0.08
  -6  -5  15    0.35    0.25
   5   5 -15    0.47    0.11
  -5  -5  15    0.46    0.26
   4   5 -15    2.49    0.21
  -4  -5  15    2.73    0.31
   3   5 -15    0.61    0.14
  -3  -5  15    1.01    0.34
  -3  -5  15    0.97    0.11
   2   5 -15    2.43    0.30
  -2  -5  15    2.45    0.18
  -2  -5  15    3.27    0.48
   1   5 -15    0.65    0.26
  -1  -5  15    0.76    0.10
  -1  -5  15    0.58    0.30
   0  -5  15    0.33    0.08
   1  -5  15    0.94    0.10
   1  -5  15    1.17    0.14
   2  -5  15    1.22    0.10
   6   4 -15    4.92    0.26
   5   4 -15    0.06    0.09
  -5  -4  15   -0.05    0.24
   4   4 -15    3.16    0.23
  -4  -4  15    2.29    0.17
  -4  -4  15    2.96    0.44
   3   4 -15    3.41    0.25
  -3  -4  15    3.22    0.19
  -3  -4  15    2.86    0.35
   2   4 -15    0.65    0.18
   2   4 -15    0.42    0.13
  -2  -4  15    0.45    0.28
  -2  -4  15    0.46    0.10
  -1  -4  15    2.56    0.17
   0  -4  15    6.86    0.30
   1  -4  15    0.01    0.05
   1  -4  15   -0.22    0.10
   6   3 -15    9.77    0.43
   5   3 -15    0.25    0.09
  -5  -3  15    0.23    0.26
   4   3 -15    1.05    0.14
  -4  -3  15    0.75    0.10
  -4  -3  15    1.04    0.29
   3   3 -15    0.98    0.14
  -3  -3  15    0.77    0.10
  -3  -3  15    1.10    0.29
   2   3 -15    0.07    0.10
   2   3 -15    0.19    0.14
  -2  -3  15    0.14    0.07
  -2  -3  15    0.10    0.27
   1   3 -15    0.38    0.11
  -1  -3  15    0.41    0.08
   0  -3  15    3.48    0.18
  -6  -2  15    2.94    0.28
   5   2 -15    0.03    0.08
  -5  -2  15    0.02    0.08
  -5  -2  15    0.11    0.24
   4   2 -15    0.06    0.09
  -4  -2  15   -0.01    0.07
  -4  -2  15    0.00    0.26
   3   2 -15    0.45    0.11
  -3  -2  15    0.27    0.08
  -3  -2  15    0.20    0.26
   2   2 -15    0.73    0.12
  -2  -2  15    0.86    0.10
   1   2 -15   15.25    0.66
  -1  -2  15   15.45    0.56
   5   1 -15    1.39    0.13
  -5  -1  15    1.64    0.12
  -5  -1  15    2.07    0.27
   4   1 -15   10.85    0.49
  -4  -1  15   10.69    0.42
   3   1 -15    0.02    0.08
  -3  -1  15    0.09    0.06
   2   1 -15    1.90    0.16
  -2  -1  15    1.43    0.11
   1   1 -15    2.04    0.16
  -1  -1  15    2.46    0.14
   3   0 -15   -0.04    0.07
  -3   0  15    0.06    0.06
   2   0 -15    4.76    0.25
  -2 -11  16    0.03    0.20
   1  11 -16    0.62    0.17
   1  11 -16    0.72    0.26
  -1 -11  16    0.88    0.23
   0  11 -16    1.57    0.20
  -3 -10  16    0.36    0.23
   2  10 -16    5.29    0.54
  -2 -10  16    4.45    0.45
   1  10 -16    2.29    0.24
   1  10 -16    2.08    0.40
  -1 -10  16    2.89    0.31
   0  10 -16    6.07    0.35
   0 -10  16    6.30    0.37
   0 -10  16    6.19    0.26
  -3  -9  16    5.96    0.39
   2   9 -16    2.10    0.20
  -2  -9  16    2.02    0.26
   1   9 -16    0.01    0.30
   1   9 -16    0.26    0.17
  -1  -9  16    0.36    0.24
  -1  -9  16    0.36    0.08
   0   9 -16    4.87    0.33
   0  -9  16    4.86    0.22
   0  -9  16    5.56    0.47
  -4  -8  16    0.06    0.21
  -3  -8  16    5.36    0.45
   2   8 -16   -0.01    0.12
  -2  -8  16   -0.02    0.07
  -2  -8  16    0.08    0.23
   1   8 -16    0.34    0.18
  -1  -8  16    0.18    0.07
  -1  -8  16    0.23    0.25
   0   8 -16    0.77    0.20
   0  -8  16    1.00    0.10
   0  -8  16    0.89    0.29
  -4  -7  16    0.01    0.22
  -3  -7  16   -0.10    0.22
   2   7 -16    5.33    0.27
  -2  -7  16    5.19    0.48
  -2  -7  16    4.94    0.24
   1   7 -16    3.44    0.27
  -1  -7  16    4.02    0.43
  -1  -7  16    3.42    0.18
   0   7 -16    0.05    0.19
   0  -7  16    0.08    0.06
   1  -7  16   -0.03    0.05
  -5  -6  16    1.03    0.25
  -4  -6  16    1.22    0.26
  -3  -6  16    1.25    0.12
  -3  -6  16    1.50    0.27
  -2  -6  16    1.77    0.27
  -2  -6  16    1.22    0.11
   1   6 -16    1.33    0.19
  -1  -6  16    1.18    0.30
  -1  -6  16    1.04    0.10
   0   6 -16    0.05    0.16
   0  -6  16    0.15    0.06
   4   5 -16    0.28    0.10
  -4  -5  16    0.23    0.23
  -3  -5  16    5.78    0.52
  -3  -5  16    4.96    0.23
  -2  -5  16    0.15    0.08
  -2  -5  16    0.45    0.27
   1   5 -16    2.83    0.26
  -1  -5  16    2.72    0.16
   0   5 -16    0.53    0.18
   0  -5  16    0.38    0.06
  -5  -4  16    0.90    0.26
   4   4 -16    0.11    0.09
  -4  -4  16   -0.05    0.21
   3   4 -16    3.01    0.21
  -3  -4  16    3.23    0.17
  -3  -4  16    3.53    0.32
  -2  -4  16    0.28    0.07
   1   4 -16    0.23    0.12
  -1  -4  16    0.14    0.06
  -4  -3  16    2.18    0.27
   3   3 -16    0.13    0.09
  -3  -3  16    0.17    0.06
  -2  -3  16    4.86    0.22
   0   0   0    0.00    0.00
;
_shelx_hkl_checksum     41107
_shelx_res_file
;
TITL ibra1a  R-3
CELL  1.54178   23.4036   23.4036    8.3373    90.000    90.000   120.000
ZERR       18    0.0006    0.0006    0.0002     0.000     0.000     0.000
LATT   3
SYMM             - Y ,          X - Y ,              Z
SYMM         - X + Y ,            - X ,              Z
SFAC  C  H N S
UNIT  126 252 36 18
L.S. 5
FMAP 2
PLAN -20
ACTA
BOND $H
CONF
WGHT    0.062200    1.683100
FVAR       0.09718
S1    4    0.067080    0.404163    0.397629    11.00000    0.04855    0.06786 =
         0.04143    0.00618    0.00383    0.03650
N1    3    0.224955    0.305440    0.624667    11.00000    0.03675    0.03707 =
         0.04187    0.00249   -0.00101    0.01617
N2    3    0.154532    0.368939    0.532671    11.00000    0.05976    0.06726 =
         0.07344    0.00120   -0.00639    0.04082
C1    1    0.175437    0.244952    0.712548    11.00000    0.03201    0.03499 =
         0.03439    0.00070    0.00100    0.01653
AFIX  13
H1A   2    0.154065    0.258162    0.793898    11.00000   -1.20000
AFIX   0
C2    1    0.123162    0.197732    0.597277    11.00000    0.03619    0.04599 =
         0.03978   -0.00148   -0.00397    0.01450
AFIX  23
H2A   2    0.143715    0.186213    0.511857    11.00000   -1.20000
H2B   2    0.100538    0.218748    0.549572    11.00000   -1.20000
AFIX   0
C3    1    0.073610    0.135431    0.686348    11.00000    0.03744    0.04880 =
         0.05176   -0.00426    0.00147    0.00702
AFIX  23
H3A   2    0.049376    0.146537    0.762610    11.00000   -1.20000
H3B   2    0.042224    0.104137    0.610214    11.00000   -1.20000
AFIX   0
C4    1    0.107215    0.103597    0.774659    11.00000    0.06149    0.03617 =
         0.06245    0.00500    0.01499    0.01625
AFIX  23
H4A   2    0.126423    0.087084    0.697322    11.00000   -1.20000
H4B   2    0.074622    0.066390    0.836405    11.00000   -1.20000
AFIX   0
C5    1    0.160917    0.152101    0.886476    11.00000    0.05666    0.04875 =
         0.04996    0.01188    0.00478    0.02988
AFIX  23
H5A   2    0.183567    0.131162    0.934453    11.00000   -1.20000
H5B   2    0.141043    0.164327    0.972100    11.00000   -1.20000
AFIX   0
C6    1    0.210552    0.213890    0.796638    11.00000    0.03795    0.04375 =
         0.04687    0.00322   -0.00341    0.02183
AFIX  23
H6A   2    0.242654    0.245229    0.871499    11.00000   -1.20000
H6B   2    0.233865    0.202464    0.718373    11.00000   -1.20000
AFIX   0
C7    1    0.118563    0.383401    0.477596    11.00000    0.04160    0.04366 =
         0.04166   -0.00063    0.00315    0.02073
H3N   2    0.241180    0.294219    0.544575    11.00000    0.05531
H2N   2    0.206181    0.327955    0.586836    11.00000    0.04578
H1N   2    0.257178    0.332057    0.691300    11.00000    0.06126
HKLF 4 1 -1.0000 -1.0000 -2.0000  1.0000  2.0000  1.0000  1.0000  0.0000  0.0000
REM  ibra1a  R-3
REM R1 =  0.0375 for    1530 Fo > 4sig(Fo)  and  0.0400 for all    1670 data
REM    103 parameters refined using      0 restraints
END
WGHT      0.0622      1.6837
REM Highest difference peak  0.216,  deepest hole -0.275,  1-sigma level  0.060
Q1    1   0.1423  0.4370  0.9054  11.00000  0.05    0.22
Q2    1   0.1474  0.3688  0.7257  11.00000  0.05    0.17
Q3    1   0.1072  0.3632  0.7076  11.00000  0.05    0.17
Q4    1   0.0195  0.2915  0.3899  11.00000  0.05    0.17
Q5    1   0.1484  0.4811  0.8356  11.00000  0.05    0.16
Q6    1   0.1173  0.3351  0.2369  11.00000  0.05    0.14
Q7    1   0.0153  0.4622  0.3867  11.00000  0.05    0.14
Q8    1   0.1071  0.4072  0.7464  11.00000  0.05    0.14
Q9    1   0.1990  0.5341  0.5001  11.00000  0.05    0.14
Q10   1   0.0559  0.3821  0.6812  11.00000  0.05    0.13
Q11   1   0.2628  0.5114  0.3835  11.00000  0.05    0.13
Q12   1   0.2168  0.5789  0.5766  11.00000  0.05    0.12
Q13   1   0.0325  0.3650  0.6336  11.00000  0.05    0.12
Q14   1   0.1963  0.4755  0.3734  11.00000  0.05    0.12
Q15   1   0.1661  0.4891  0.3883  11.00000  0.05    0.12
Q16   1   0.1340  0.3704  0.2817  11.00000  0.05    0.12
Q17   1   0.0727  0.4339  0.6377  11.00000  0.05    0.11
Q18   1   0.2226  0.5226  0.3745  11.00000  0.05    0.11
Q19   1   0.1605  0.3906  0.8287  11.00000  0.05    0.11
Q20   1   0.1695  0.5399  0.5045  11.00000  0.05    0.11
;
_shelx_res_checksum     68228
_shelxl_version_number       20.13
data_global
_journal_date_recd_electronic     2014-12-06
_journal_date_accepted     2014-12-14
_journal_name_full     'Acta Crystallographica, Section E'
_journal_year     2015
_journal_volume     71
_journal_issue      1
_journal_page_first     o62
_journal_page_last     o63
_journal_paper_category     HO
_journal_paper_doi     10.1107/S2056989014027297
_journal_coeditor_code     SJ5432
_publ_contact_author_name     'Prof. Fun Hoong-Kun'
_publ_contact_author_address
;
Department of Pharmaceutical Chemistry,
College of Pharmacy,
King Saud University
PO Box 2457, Riaydh 11451,
Saudi Arabia
;
_publ_contact_author_email     'hfun.c@ksu.edu.sa'
_publ_contact_author_fax     '+966 146-76220'
_publ_contact_author_phone     '+966 146-77335'
_publ_section_title
;
Crystal structure of cyclohexylammonium thiocyanate
;
loop_
    _publ_author_name
    _publ_author_footnote
    _publ_author_address
    'Abdulaziz A. Bagabas'
;
     Additonal correspondence author, e-mail: abagbas@kacst.edu.sa.
;
;     National Petrochemical Technology Center (NPTC),
      Materials Science Research Institute (MSRI),
      King Abdulaziz City for Science and Technology (KACST),
      PO Box 6086, Riyadh 11442, Saudi Arabia
;
    'Sultan B. Alhoshan' ?
;     National Petrochemical Technology Center (NPTC),
      Materials Science Research Institute (MSRI),
      King Abdulaziz City for Science and Technology (KACST),
      PO Box 6086, Riyadh 11442, Saudi Arabia
;
    'Hazem A. Ghabbour' ?
;    Department of Pharmaceutical Chemistry,
     College of Pharmacy,
     King Saud University,
     PO Box 2457, Riaydh 11451,
     Saudi Arabia
;
    'Chidan Kumar, C. S.'
;
      Thomson Reuters ResearcherID: C-3194-2011.
;
;    X-ray Crystallography Unit,
     School of Physics,
     Universiti Sains Malaysia,
     11800 USM, Penang,
     Malaysia
     Department of Chemistry
     Alva's Institute of Engineering & Technology
     Mijar, Moodbidri 574225
     Karnataka, India
;
    'Hoong-Kun Fun'
;
      Thomson Reuters ResearcherID: A-3561-2009.
;
;    Department of Pharmaceutical Chemistry,
     College of Pharmacy,
     King Saud University,
     PO Box 2457, Riaydh 11451,
     Saudi Arabia
     X-ray Crystallography Unit,
     School of Physics,
     Universiti Sains Malaysia,
     11800 USM, Penang,
     Malaysia
;
