# Supplementary material for: Crystal structure of cyclo­hexyl­ammonium thio­cyanate
Source: Acta Crystallogr E Crystallogr Commun. 2015 Jan 1;71(Pt 1):o62–3. doi: 10.1107/S2056989014027297 (PMC4331923; doi:10.1107/S2056989014027297)
Supplement: Supplementary file 2 [file e-71-00o62-Isup2.hkl]

#
# h,k,l, Fc-squared, Fo-squared, sigma(Fo-squared), status flag
#
data_I
_shelx_title ' ibra1a  R-3'
_shelx_refln_list_code          4
_shelx_F_calc_maximum      350.01
_exptl_crystal_F_000      1548.00
_reflns_d_resolution_high  0.8103

loop_
 _space_group_symop_operation_xyz
 'x, y, z'
 '-y, x-y, z'
 '-x+y, -x, z'
 'x+2/3, y+1/3, z+1/3'
 '-y+2/3, x-y+1/3, z+1/3'
 '-x+y+2/3, -x+1/3, z+1/3'
 'x+1/3, y+2/3, z+2/3'
 '-y+1/3, x-y+2/3, z+2/3'
 '-x+y+1/3, -x+2/3, z+2/3'
 '-x, -y, -z'
 'y, -x+y, -z'
 'x-y, x, -z'
 '-x+2/3, -y+1/3, -z+1/3'
 'y+2/3, -x+y+1/3, -z+1/3'
 'x-y+2/3, x+1/3, -z+1/3'
 '-x+1/3, -y+2/3, -z+2/3'
 'y+1/3, -x+y+2/3, -z+2/3'
 'x-y+1/3, x+2/3, -z+2/3'

_cell_length_a    23.4036
_cell_length_b    23.4036
_cell_length_c     8.3373
_cell_angle_alpha  90.000
_cell_angle_beta   90.000
_cell_angle_gamma 120.000

_shelx_F_squared_multiplier     1.000

loop_
 _refln_index_h
 _refln_index_k
 _refln_index_l
 _refln_F_squared_calc
 _refln_F_squared_meas
 _refln_F_squared_sigma
 _refln_observed_status
  -1   2   0       6614.30       6443.23       202.24 o
   0   3   0         76.68         96.02         8.13 o
  -2   4   0      13162.94      12213.14       361.69 o
  -4   5   0      28007.46      23958.15       605.82 o
  -1   5   0      35871.50      31306.87       635.02 o
  -3   6   0      29043.79      26782.04       481.43 o
   0   6   0       9388.29       9306.49       125.07 o
  -5   7   0       3064.79       2710.40        47.47 o
  -2   7   0       6256.01       7637.22        97.76 o
  -7   8   0      13920.21      14292.79       202.76 o
  -4   8   0      16498.38      17664.72       248.41 o
  -1   8   0        618.69        554.94        14.31 o
  -6   9   0      10894.33      11121.40       187.07 o
  -3   9   0       1309.97       1487.28        22.20 o
   0   9   0        834.47        919.52        17.50 o
  -8  10   0        777.18        770.73        23.25 o
  -5  10   0       4808.33       5045.26        57.48 o
  -2  10   0       8252.74       8845.08       116.12 o
 -10  11   0       7297.61       7677.30       119.39 o
  -7  11   0      23882.19      24244.42       570.15 o
  -4  11   0       5166.00       5237.62        74.10 o
  -1  11   0        306.31        276.18        14.03 o
  -9  12   0       2640.01       2821.55        56.62 o
  -6  12   0        870.84        884.78        18.62 o
  -3  12   0       2222.16       2365.05        46.29 o
   0  12   0       6862.23       7131.51       146.76 o
 -11  13   0       2718.30       2786.91        60.56 o
  -8  13   0       1603.61       1772.25        43.23 o
  -5  13   0        153.98        162.83         9.27 o
  -2  13   0      13366.77      14120.75       266.87 o
 -13  14   0        686.73        714.23        27.90 o
 -10  14   0        282.97        258.21        13.05 o
  -7  14   0        502.26        449.87        19.19 o
  -4  14   0         75.03         66.99         9.16 o
  -1  14   0        244.07        224.02        13.90 o
 -12  15   0         37.44         37.38        12.29 o
  -9  15   0       3738.15       3882.50        86.02 o
  -6  15   0        460.32        437.34        19.90 o
  -3  15   0       2774.74       2568.51       109.58 o
   0  15   0      12145.16      11471.31       159.57 o
 -14  16   0       2622.90       2714.18        42.83 o
 -11  16   0        168.38        201.95        17.55 o
  -8  16   0        556.94        543.48        20.46 o
  -5  16   0        633.41        580.54        19.24 o
  -2  16   0       5460.68       5168.76       122.92 o
 -16  17   0        587.42        607.98        11.99 o
 -13  17   0        400.75        394.40        11.22 o
 -10  17   0       1902.09       1807.59        56.19 o
  -7  17   0       1312.18       1187.87        59.11 o
  -4  17   0        458.22        437.25        10.22 o
  -1  17   0        215.52        205.46         7.58 o
 -15  18   0       1405.25       1332.77        18.92 o
 -12  18   0         13.77         29.61         7.51 o
  -9  18   0        439.57        394.89        13.14 o
  -6  18   0        221.18        194.06         7.48 o
  -3  18   0          6.37          6.20         3.78 o
   0  18   0       1976.75       2003.85        34.05 o
 -17  19   0       1720.15       1729.06        29.59 o
 -14  19   0        768.52        728.78        15.15 o
 -11  19   0      15800.85      14484.01       252.43 o
  -8  19   0      12046.36      11188.31       168.76 o
  -5  19   0        316.67        282.26         9.14 o
  -2  19   0       2067.02       1993.85        32.92 o
 -19  20   0       2028.51       2078.44        39.21 o
 -16  20   0         17.93         28.87         5.71 o
 -13  20   0       2421.95       2366.12        39.54 o
 -10  20   0         32.53         33.96         5.60 o
  -7  20   0        310.91        285.80        11.74 o
  -4  20   0          1.28          4.72         4.49 o
  -1  20   0          0.22         -2.10         3.95 o
 -18  21   0        949.67        957.69        24.82 o
 -15  21   0        949.61        943.04        22.97 o
 -12  21   0        499.75        477.28        15.15 o
  -9  21   0        310.35        295.71        12.24 o
  -6  21   0          1.18          1.88         5.36 o
  -3  21   0        169.72        146.79        13.61 o
   0  21   0       1079.17       1154.57        29.10 o
 -20  22   0        381.51        402.19        13.57 o
 -17  22   0       1264.74       1280.73        58.82 o
 -14  22   0        148.48        132.65         7.68 o
 -11  22   0         14.86         26.56         6.86 o
  -8  22   0         58.78         72.00         5.89 o
  -5  22   0        843.49        838.50        20.43 o
  -2  22   0       1024.14       1040.55        18.57 o
 -22  23   0        342.51        403.31        12.33 o
 -19  23   0       2489.16       2682.39        56.54 o
 -16  23   0        273.43        246.62        12.08 o
 -13  23   0        273.98        286.10        13.34 o
 -10  23   0         32.51         22.90         5.88 o
  -7  23   0         57.60         51.05         5.46 o
  -4  23   0       1645.62       1641.52        29.37 o
  -1  23   0         86.17         79.95         5.75 o
 -21  24   0       2205.05       2511.50        65.87 o
 -18  24   0        519.06        535.00        24.23 o
 -15  24   0        106.29         92.47         8.19 o
 -12  24   0          0.59          3.17         6.67 o
  -9  24   0        332.33        365.16        13.81 o
  -6  24   0         23.81         12.57         4.45 o
  -3  24   0         14.99         20.25         4.63 o
   0  24   0        122.40        106.17         7.19 o
 -23  25   0          6.14          7.62         3.68 o
 -20  25   0          5.75         14.66        10.69 o
 -17  25   0        170.39        176.34         8.29 o
 -14  25   0         47.68         42.00         5.25 o
 -11  25   0          5.24         -0.46         6.09 o
  -8  25   0        733.37        700.42        19.57 o
  -5  25   0        204.89        194.14        10.36 o
  -2  25   0        507.53        486.11        19.40 o
 -22  26   0          3.30         11.09         3.63 o
 -19  26   0        717.86        725.09        25.06 o
 -16  26   0        193.01        188.69         7.71 o
 -13  26   0        371.01        334.82        14.13 o
 -10  26   0        199.10        189.91        13.29 o
  -7  26   0       1436.40       1509.98        48.54 o
  -4  26   0        581.93        625.51        13.36 o
 -21  27   0         69.09         47.20         5.10 o
 -18  27   0        345.69        339.51        21.03 o
 -15  27   0        453.21        442.43        14.82 o
 -12  27   0          4.64          6.49         6.88 o
  -9  27   0        282.49        304.75        12.95 o
  -6  27   0        199.84        213.75        37.06 o
 -17  28   0         36.74         28.55        10.06 o
 -14  28   0          4.62          0.55         5.96 o
 -11  28   0        199.18        158.24         8.45 o
  -1   1   1         47.29         92.37         5.58 o
  -3   2   1         35.35        104.90         9.47 o
   0   2   1       1991.70       1704.00        63.21 o
  -5   3   1      68102.75      52664.90      1305.33 o
  -2   3   1       7869.00       6055.95        88.64 o
   1   3   1      34709.98      30273.78       958.24 o
  -7   4   1      11275.93      11573.62       135.85 o
  -4   4   1      14672.99      14547.90       210.14 o
  -1   4   1        795.37       1133.21        25.53 o
   2   4   1       1178.49       1283.66        20.47 o
  -9   5   1       2032.57       2009.72        37.72 o
  -6   5   1      29582.36      27277.40       359.27 o
  -3   5   1      76805.42      60895.35      1972.14 o
   0   5   1        115.97        161.59         6.51 o
   3   5   1      14509.89      15327.73       192.54 o
 -11   6   1       7232.41       7978.47        97.67 o
  -8   6   1      29668.90      28951.68       309.80 o
  -5   6   1       1389.67       1445.33        23.08 o
  -2   6   1       2557.02       2796.10        44.38 o
   1   6   1      29065.59      30359.81       453.78 o
   4   6   1        543.07        550.11        11.50 o
 -13   7   1       2354.91       2387.50        40.34 o
 -10   7   1       2306.71       2496.00        37.33 o
  -7   7   1      10423.07      11585.85       200.47 o
  -4   7   1      18275.06      19430.64       300.48 o
  -1   7   1       1979.25       2214.36        49.90 o
   2   7   1      14188.25      15494.64       183.59 o
   5   7   1        499.05        499.95        19.52 o
 -15   8   1         27.60         27.82         6.40 o
 -12   8   1        118.04        156.48         9.80 o
  -9   8   1       8816.50       9033.42       117.86 o
  -6   8   1      44428.59      43710.70      1712.48 o
  -3   8   1        507.74        740.18        13.76 o
   0   8   1       1523.12       1605.39        26.04 o
   3   8   1       2311.75       2390.90        39.69 o
   6   8   1       3286.39       3283.21        49.89 o
 -17   9   1       2920.45       2706.82       140.00 o
 -14   9   1      10224.42       9992.65       139.42 o
 -11   9   1        278.61        340.83        10.16 o
  -8   9   1      16116.99      17062.46       259.81 o
  -5   9   1       1717.88       1924.00        33.16 o
  -2   9   1       4417.54       4685.37        63.19 o
   1   9   1      11710.58      12243.90       201.78 o
   4   9   1         46.48         67.87         9.44 o
   7   9   1        790.77        763.69        27.94 o
 -19  10   1         59.14         50.14         5.07 o
 -16  10   1       2411.42       2235.99        58.63 o
 -13  10   1        886.21        938.69        40.96 o
 -10  10   1       3700.48       4390.04       116.92 o
  -7  10   1         69.24         51.20         6.48 o
  -4  10   1        576.44        540.16        13.41 o
  -1  10   1        224.96        152.82         8.64 o
   2  10   1      19435.53      19478.39       262.86 o
   5  10   1        740.88        935.42        31.63 o
   8  10   1       2512.96       2293.21        31.13 o
 -21  11   1       1310.70       1378.55        28.43 o
 -18  11   1       3566.33       3442.02       116.92 o
 -15  11   1        210.44        235.53        13.91 o
 -12  11   1       2099.18       1901.90        36.58 o
  -9  11   1       8867.02       9513.77       199.91 o
  -6  11   1      19052.13      21079.82       310.45 o
  -3  11   1       6589.00       7199.00        92.30 o
   0  11   1       2757.72       2929.60        45.28 o
   3  11   1          3.29          6.25        10.03 o
   6  11   1       6177.33       5705.37       176.92 o
   9  11   1       2631.30       2570.10        48.65 o
 -23  12   1        195.77        244.35        19.77 o
 -20  12   1        653.96        518.30        17.36 o
 -17  12   1       3000.39       2715.65        78.58 o
 -14  12   1       1446.55       1386.74        93.69 o
 -11  12   1       3818.01       4137.86        70.18 o
  -8  12   1         96.43        139.23        12.38 o
  -5  12   1         13.79         10.79         6.72 o
  -2  12   1      10885.17      11289.10       143.19 o
   1  12   1       4093.98       3806.42        63.77 o
   4  12   1       2453.64       2558.77        57.65 o
   7  12   1       1212.88       1142.00        20.40 o
  10  12   1        157.90        141.40         8.18 o
 -25  13   1        941.42        985.42        22.27 o
 -22  13   1       4225.90       4423.79       119.57 o
 -19  13   1       1086.08       1056.59        20.11 o
 -16  13   1       1557.16       1431.51        46.74 o
 -13  13   1          1.36          7.36         9.66 o
 -10  13   1      12199.19      12495.62       186.84 o
  -7  13   1       9845.89      10791.51       227.45 o
  -4  13   1       6185.65       6402.02       129.17 o
  -1  13   1         62.54         60.83        10.63 o
   2  13   1       1043.34        998.96        27.71 o
   5  13   1       4984.48       4658.37        53.83 o
   8  13   1       2655.87       2522.16        40.98 o
  11  13   1        280.42        238.82         9.98 o
 -27  14   1        722.94        747.72        66.18 o
 -24  14   1       1045.99        969.85        33.78 o
 -21  14   1        182.62        137.27         6.99 o
 -18  14   1       4565.80       4327.75        76.99 o
 -15  14   1        743.27        684.09        20.29 o
 -12  14   1       1327.80       1229.72        33.69 o
  -9  14   1       6684.25       7045.88       381.63 o
  -6  14   1          2.57          5.74        10.12 o
  -3  14   1        305.93        291.20        10.71 o
   0  14   1       1107.80       1023.03        25.36 o
   3  14   1       9250.77       8934.06       111.46 o
   6  14   1       1285.23       1197.39        33.41 o
   9  14   1        151.16        143.89         7.40 o
  12  14   1          1.98         10.85         5.03 o
 -26  15   1        107.85        110.92         8.81 o
 -23  15   1        471.39        463.36        19.65 o
 -20  15   1        202.27        190.33         8.23 o
 -17  15   1       6515.33       6120.81        80.72 o
 -14  15   1        885.85        943.22        47.04 o
 -11  15   1        429.05        422.30        20.73 o
  -8  15   1       5199.03       5586.97       155.74 o
  -5  15   1        795.53        771.26        49.24 o
  -2  15   1       3382.23       3328.73        56.65 o
   1  15   1        719.37        694.68        15.52 o
   4  15   1        424.04        379.12        17.47 o
   7  15   1          2.09         12.04         4.58 o
  10  15   1        768.07        722.81        32.46 o
  13  15   1         33.16         27.35         6.87 o
 -28  16   1        281.16        278.00        10.76 o
 -25  16   1       1685.10       1719.90        63.77 o
 -22  16   1        201.05        172.60         7.64 o
 -19  16   1       1718.49       1831.65        40.01 o
 -16  16   1        379.65        380.20        10.51 o
 -13  16   1       4137.20       4322.58       114.49 o
 -10  16   1      14275.56      13770.03       409.94 o
  -7  16   1         76.02         62.79        14.80 o
  -4  16   1       5084.88       4840.98        80.25 o
  -1  16   1         48.38         63.95         5.50 o
   2  16   1       3767.13       3715.68        49.36 o
   5  16   1       1611.11       1599.45        27.14 o
   8  16   1        165.50        175.89         9.53 o
  11  16   1          0.11         -0.14         4.48 o
 -27  17   1        478.99        492.92        26.44 o
 -24  17   1         19.89         15.64         6.42 o
 -21  17   1       1205.96       1182.78        19.97 o
 -18  17   1       2973.51       3024.30        50.33 o
 -15  17   1        567.69        538.14        14.87 o
 -12  17   1       1836.72       1757.07        51.54 o
  -9  17   1       1024.84        998.51        20.70 o
  -6  17   1       6822.55       6141.45       177.36 o
  -3  17   1       2012.80       1847.65        29.09 o
   0  17   1          4.68          4.82         3.72 o
   3  17   1       1179.56       1162.78        30.62 o
   6  17   1         30.75         30.60         5.08 o
   9  17   1         14.78         21.22         4.91 o
 -26  18   1        136.00         97.90         8.10 o
 -23  18   1        141.50        121.63         8.15 o
 -20  18   1        387.69        378.23        19.22 o
 -17  18   1        227.97        235.40        20.01 o
 -14  18   1         81.32         60.18         6.45 o
 -11  18   1          0.32          4.06         4.45 o
  -8  18   1        244.78        260.15         8.79 o
  -5  18   1        760.49        678.44        19.78 o
  -2  18   1        173.86        153.37         7.10 o
   1  18   1        282.55        237.50        11.32 o
   4  18   1         22.64         26.77         4.57 o
   7  18   1        117.46        103.36         6.30 o
  10  18   1         12.70          7.41         7.41 o
 -28  19   1          1.07         15.88         6.35 o
 -25  19   1         26.62          9.36         5.66 o
 -22  19   1        643.84        613.24        19.93 o
 -19  19   1       1821.44       1700.36        32.83 o
 -16  19   1        252.53        215.02         9.60 o
 -13  19   1        241.63        264.08        11.56 o
 -10  19   1          0.62          3.48         4.59 o
  -7  19   1        657.77        578.69        12.98 o
  -4  19   1       1012.50        999.30        17.97 o
  -1  19   1         19.25          5.16         5.36 o
   2  19   1         40.38         43.28         4.92 o
   5  19   1        204.51        215.24        10.62 o
   8  19   1          0.61         -0.60         5.37 o
 -27  20   1         73.50         79.37         5.99 o
 -24  20   1          4.78          4.68         4.66 o
 -21  20   1        588.61        602.96        12.82 o
 -18  20   1       1041.75       1014.07        20.91 o
 -15  20   1         18.17          7.86         7.33 o
 -12  20   1        528.14        472.61        13.44 o
  -9  20   1        963.67        902.73        17.40 o
  -6  20   1       2054.03       1945.38        31.55 o
  -3  20   1       1543.28       1506.06        25.52 o
   0  20   1        105.93        101.12         8.44 o
   3  20   1        431.00        475.74        11.72 o
   6  20   1        115.67        111.77         7.47 o
 -26  21   1        274.88        270.28        13.22 o
 -23  21   1        881.50        903.40        23.26 o
 -20  21   1        318.53        317.48        11.96 o
 -17  21   1       1177.36       1247.78        35.97 o
 -14  21   1       1651.92       1595.45        30.02 o
 -11  21   1        792.24        774.77        24.99 o
  -8  21   1       5056.99       4963.54        72.60 o
  -5  21   1       1548.84       1493.95        26.34 o
  -2  21   1        163.96        167.43         7.31 o
   1  21   1        172.56        165.60         9.78 o
   4  21   1        223.81        240.65        18.95 o
 -25  22   1         22.21         20.43         4.98 o
 -22  22   1         47.83         38.46         4.70 o
 -19  22   1         22.79         30.47         5.10 o
 -16  22   1       1235.14       1322.69        24.88 o
 -13  22   1       3022.27       3009.88        49.19 o
 -10  22   1          0.79         -3.41         4.62 o
  -7  22   1         55.99         68.75         5.68 o
  -4  22   1       2529.30       2575.47        38.51 o
  -1  22   1          8.85         11.49         4.93 o
   2  22   1          1.01          5.65         3.78 o
 -24  23   1         35.64         32.73         4.41 o
 -21  23   1        239.89        249.66         7.97 o
 -18  23   1         41.15         65.23         7.78 o
 -15  23   1        289.34        258.93        10.11 o
 -12  23   1        217.08        262.76        15.34 o
  -9  23   1        150.58        173.88         8.89 o
  -6  23   1        116.38        111.85         6.40 o
  -3  23   1         75.93         70.42         6.89 o
   0  23   1          3.76          0.24         5.00 o
   3  23   1          1.25          0.67         4.24 o
 -23  24   1        344.23        379.82        11.63 o
 -20  24   1         68.83         76.04         5.56 o
 -17  24   1        415.25        439.11        11.63 o
 -14  24   1       1831.33       1874.18        31.19 o
 -11  24   1          5.92         10.12         5.48 o
  -8  24   1        418.91        432.54        12.83 o
  -5  24   1        174.55        170.61         7.29 o
  -2  24   1        738.10        731.52        16.87 o
 -22  25   1        146.63        121.28         5.49 o
 -19  25   1        225.25        225.85        10.36 o
 -16  25   1        317.88        348.02        12.34 o
 -13  25   1         44.11         54.31         7.76 o
 -10  25   1        648.96        682.93        14.94 o
  -7  25   1        100.41        109.39         6.12 o
  -4  25   1        419.96        465.76        11.76 o
  -1  25   1        142.03        138.71        11.65 o
 -21  26   1        239.29        272.56         9.91 o
 -18  26   1         63.12         46.22         5.57 o
 -15  26   1         65.55         46.77         5.28 o
 -12  26   1        161.48        144.13         8.44 o
  -9  26   1       1030.50       1132.04        38.66 o
  -6  26   1        402.89        438.89        14.35 o
 -20  27   1         19.29         15.31         4.51 o
 -17  27   1       1535.09       1667.32        56.13 o
 -14  27   1        320.51        387.46        25.83 o
 -11  27   1        164.46        157.95        11.77 o
  -8  27   1         41.36         37.81         6.11 o
 -19  28   1         53.64         86.83         9.53 o
 -16  28   1        240.07        240.68        11.56 o
 -13  28   1        381.34        415.15        30.74 o
 -10  28   1        538.57        541.08        27.53 o
   0   1   2      30737.74      28002.89       855.57 o
  -2   2   2      28489.80      24319.51      1738.21 o
   1   2   2      55194.29      47661.66      1070.67 o
  -4   3   2      69329.19      54494.19      1977.39 o
  -1   3   2      35318.48      32545.54      1160.62 o
   2   3   2       3809.45       4405.11        78.03 o
  -6   4   2       8862.38       8878.96       128.56 o
  -3   4   2         28.48        103.67        35.43 o
   0   4   2      50416.41      45937.82      1923.64 o
   3   4   2       7258.84       8155.11       112.57 o
  -8   5   2        168.19        194.84         8.10 o
  -5   5   2       6254.68       6001.24        98.73 o
  -2   5   2       5940.00       6432.95       234.15 o
   1   5   2       3836.96       3714.19        67.32 o
   4   5   2       8265.07       9454.56       131.71 o
 -10   6   2        539.04        570.55        14.01 o
  -7   6   2        197.67        217.35        25.74 o
  -4   6   2      31658.09      29402.84       955.77 o
  -1   6   2     122510.45      91292.20      4145.54 o
   2   6   2       1430.47       1902.04        29.08 o
   5   6   2        890.89       1046.92        19.59 o
 -12   7   2       1919.24       2322.42        41.73 o
  -9   7   2         57.25        102.41         7.22 o
  -6   7   2       9995.81      10884.36       158.92 o
  -3   7   2      22845.28      21879.90       587.25 o
   0   7   2      16054.53      16285.07       280.15 o
   3   7   2       1212.21       1371.88        22.99 o
   6   7   2       2189.00       2439.94        40.87 o
 -14   8   2        305.54        289.17        11.98 o
 -11   8   2      20740.56      20835.02       260.03 o
  -8   8   2       2418.89       2506.44        57.08 o
  -5   8   2       2794.33       3344.94        49.49 o
  -2   8   2       8582.16       9573.83       333.49 o
   1   8   2       7004.59       7541.94       119.97 o
   4   8   2       9979.07       9923.90       127.33 o
   7   8   2        178.97        179.95        11.99 o
 -16   9   2        235.28        257.40        13.94 o
 -13   9   2       1434.01       1696.25        32.71 o
 -10   9   2       4731.03       5641.15        86.05 o
  -7   9   2       2049.21       2350.99        39.22 o
  -4   9   2        783.32       1226.38        28.50 o
  -1   9   2       1771.70       1947.27        40.34 o
   2   9   2         61.22         63.44         5.43 o
   5   9   2       1563.64       1472.43        32.44 o
   8   9   2       1344.87       1304.10        40.50 o
 -18  10   2       1050.01       1050.03        30.32 o
 -15  10   2         34.27         39.38         9.55 o
 -12  10   2       8333.89       8364.52       119.04 o
  -9  10   2       5053.86       5290.49        75.44 o
  -6  10   2        438.24        508.10        13.07 o
  -3  10   2       6319.09       6761.44       105.57 o
   0  10   2       1590.14       1890.96        37.75 o
   3  10   2       9033.34       9446.16       137.11 o
   6  10   2       4220.07       3706.83       110.46 o
   9  10   2       3661.90       3388.61        55.07 o
 -20  11   2        220.11        215.75         9.88 o
 -17  11   2         41.10         45.60         7.03 o
 -14  11   2       1724.83       1719.21        75.67 o
 -11  11   2       5415.85       5105.54       105.60 o
  -8  11   2         34.55         22.79         6.32 o
  -5  11   2        439.69        469.76        17.12 o
  -2  11   2       9432.46      10411.05       159.13 o
   1  11   2       9589.84       9962.90       219.19 o
   4  11   2       4360.91       4429.39        75.33 o
   7  11   2        284.37        294.21         8.79 o
  10  11   2        128.80        106.46         8.12 o
 -22  12   2         47.80         48.64         6.41 o
 -19  12   2       1403.45       1352.93        48.42 o
 -16  12   2       1919.08       1750.23       122.84 o
 -13  12   2        431.76        477.86        17.27 o
 -10  12   2       4581.84       4699.00       118.30 o
  -7  12   2        815.76        683.94        32.54 o
  -4  12   2       3071.21       3254.90        55.22 o
  -1  12   2       2397.18       2522.78        46.70 o
   2  12   2       1734.57       1561.46        47.56 o
   5  12   2        946.71        898.36        18.05 o
   8  12   2       1104.06       1108.75        34.95 o
  11  12   2        402.83        418.25        20.36 o
 -24  13   2          0.51          3.41         4.84 o
 -21  13   2         83.65         83.27         7.22 o
 -18  13   2       1263.34       1154.21        51.07 o
 -15  13   2       3031.90       2907.65       132.46 o
 -12  13   2         66.48         83.97         9.45 o
  -9  13   2       2242.16       2496.76        45.66 o
  -6  13   2      12019.01      12576.25       196.07 o
  -3  13   2         91.60         83.90        10.14 o
   0  13   2          3.99          4.21        10.87 o
   3  13   2       1510.36       1408.08        25.11 o
   6  13   2        626.03        635.00        15.09 o
   9  13   2       1197.02       1178.91        21.37 o
  12  13   2        610.60        621.74        23.28 o
 -26  14   2         55.59         55.86         4.93 o
 -23  14   2        162.00        161.84         8.61 o
 -20  14   2       2382.08       2307.59        88.81 o
 -17  14   2        288.21        327.11        12.11 o
 -14  14   2       1624.53       1525.40        42.21 o
 -11  14   2       1502.05       1512.46        36.66 o
  -8  14   2        113.13         84.14         8.56 o
  -5  14   2       5037.71       4904.43        96.86 o
  -2  14   2       5640.69       6031.80       170.56 o
   1  14   2        548.10        540.32        20.62 o
   4  14   2       6567.41       6065.32       120.55 o
   7  14   2       1611.07       1614.25        25.90 o
  10  14   2        760.48        919.53        32.01 o
  13  14   2          1.64          2.54         3.47 o
 -28  15   2          9.64          6.64         5.81 o
 -25  15   2          1.05          5.76         4.36 o
 -22  15   2       1078.75       1123.16        41.04 o
 -19  15   2       1526.95       1455.77        48.72 o
 -16  15   2        143.12        139.21        12.62 o
 -13  15   2       2915.32       2780.93        64.54 o
 -10  15   2        831.34        816.59        39.74 o
  -7  15   2       9317.71       8994.24       242.70 o
  -4  15   2       6334.45       5967.30       193.61 o
  -1  15   2        679.64        686.59        18.04 o
   2  15   2         22.74         16.52         4.65 o
   5  15   2         41.95         45.50         5.43 o
   8  15   2       4021.37       3883.69       134.24 o
  11  15   2        227.53        260.11        17.52 o
 -27  16   2        158.00        138.17         6.29 o
 -24  16   2        173.63        171.92        11.69 o
 -21  16   2        443.84        366.77        14.27 o
 -18  16   2          6.56         13.26         4.73 o
 -15  16   2       3070.74       3116.00        48.16 o
 -12  16   2       1063.83        965.07        26.43 o
  -9  16   2        135.20        121.76        13.18 o
  -6  16   2       3750.06       3459.40        95.11 o
  -3  16   2        135.59        100.94         9.59 o
   0  16   2        376.53        347.02         9.76 o
   3  16   2        694.86        659.55        15.43 o
   6  16   2        795.46        682.51        12.71 o
   9  16   2         49.48         45.06         4.51 o
  12  16   2         51.28         47.36         4.49 o
 -26  17   2        309.28        324.23         9.67 o
 -23  17   2         18.69         23.08         6.78 o
 -20  17   2       7532.62       7682.69       163.50 o
 -17  17   2         96.48         95.09         9.87 o
 -14  17   2        657.24        626.60        17.68 o
 -11  17   2       1082.22        960.10        21.56 o
  -8  17   2         21.19         36.57         6.36 o
  -5  17   2       1587.75       1502.57        22.41 o
  -2  17   2       3890.89       3573.07        45.11 o
   1  17   2        157.64        193.26         9.60 o
   4  17   2       1668.64       1681.48        44.87 o
   7  17   2       1511.18       1684.37        62.91 o
  10  17   2        162.15        167.02        16.33 o
 -25  18   2          9.08         12.70         5.11 o
 -22  18   2        346.27        356.82        11.43 o
 -19  18   2       2040.32       2094.92        43.69 o
 -16  18   2       7197.11       7006.48       101.61 o
 -13  18   2       2284.08       2118.18        34.55 o
 -10  18   2        453.68        469.62        17.83 o
  -7  18   2        306.60        240.98         8.61 o
  -4  18   2         36.66         39.06         5.70 o
  -1  18   2        627.12        617.28        15.81 o
   2  18   2        497.47        494.14        13.82 o
   5  18   2        898.65        947.51        28.12 o
   8  18   2        210.88        186.71         6.16 o
 -27  19   2         11.60          9.83         3.91 o
 -24  19   2        115.73        125.83         8.57 o
 -21  19   2        365.65        376.27        10.60 o
 -18  19   2       1858.72       1881.67        30.81 o
 -15  19   2       5115.04       5182.83        85.10 o
 -12  19   2        659.69        651.95        12.88 o
  -9  19   2       1316.52       1261.99        34.25 o
  -6  19   2        221.41        209.03         7.50 o
  -3  19   2       2525.91       2591.42        34.04 o
   0  19   2        154.22        141.03         5.93 o
   3  19   2        529.27        509.53        13.19 o
   6  19   2        145.70        161.49         6.64 o
 -26  20   2        449.44        498.40        12.71 o
 -23  20   2        548.60        559.92        12.48 o
 -20  20   2        572.68        515.24        12.08 o
 -17  20   2         57.02         78.84         7.07 o
 -14  20   2       1207.28       1228.94        23.50 o
 -11  20   2         67.64         60.98         5.43 o
  -8  20   2        724.89        698.02        14.23 o
  -5  20   2        571.81        544.10        22.16 o
  -2  20   2          8.78         17.65         3.67 o
   1  20   2          5.99          8.50         3.47 o
   4  20   2          2.98          4.43         4.30 o
   7  20   2        162.07        126.88         7.08 o
 -25  21   2        263.20        215.27         8.68 o
 -22  21   2        116.27        115.11         6.85 o
 -19  21   2         31.95         21.80         4.38 o
 -16  21   2        245.92        278.19         9.67 o
 -13  21   2        281.44        310.42        15.57 o
 -10  21   2        230.38        226.20         8.09 o
  -7  21   2        409.37        395.25        11.91 o
  -4  21   2        178.58        153.60         6.73 o
  -1  21   2        763.19        842.98        16.34 o
   2  21   2        858.38        856.38        27.62 o
   5  21   2         78.67         68.22         4.66 o
 -24  22   2          5.68          4.66         3.80 o
 -21  22   2       1718.49       1669.22        46.62 o
 -18  22   2        574.54        598.33        18.17 o
 -15  22   2        746.99        732.85        16.07 o
 -12  22   2        901.12        943.54        18.15 o
  -9  22   2        661.10        627.66        13.09 o
  -6  22   2         31.49         29.38         4.89 o
  -3  22   2       1924.52       1959.21        31.70 o
   0  22   2        839.66        937.25        17.87 o
   3  22   2         64.13         70.11        10.85 o
 -23  23   2        520.43        535.07        11.27 o
 -20  23   2        246.47        272.86        11.76 o
 -17  23   2        442.50        417.85        18.49 o
 -14  23   2        289.53        300.64        11.38 o
 -11  23   2       1895.77       1980.45        47.65 o
  -8  23   2         17.96         27.90         4.40 o
  -5  23   2        442.04        456.23        10.56 o
  -2  23   2        311.85        348.12        14.74 o
   1  23   2        566.03        680.68        13.19 o
 -22  24   2        169.10        145.91         9.90 o
 -19  24   2         49.55         60.11         6.73 o
 -16  24   2         15.64         17.38         5.13 o
 -13  24   2        291.98        314.67        17.74 o
 -10  24   2         94.15         68.21         5.89 o
  -7  24   2         39.20         39.07         4.89 o
  -4  24   2        236.34        226.09         9.94 o
  -1  24   2        449.91        508.53        20.63 o
 -21  25   2         38.00         34.92         4.97 o
 -18  25   2         12.66         13.90         3.71 o
 -15  25   2        318.07        359.17        11.34 o
 -12  25   2        888.01        923.08        28.45 o
  -9  25   2       2318.93       2524.44        92.20 o
  -6  25   2         20.15         17.13         3.91 o
  -3  25   2          0.56          4.82         3.44 o
 -20  26   2         44.57         40.30         5.67 o
 -17  26   2         86.77         80.48         5.56 o
 -14  26   2        180.02        218.91         8.31 o
 -11  26   2        392.87        353.32        17.75 o
  -8  26   2        576.65        666.44        36.04 o
  -5  26   2        279.32        305.19        11.98 o
 -19  27   2        464.40        532.66        17.47 o
 -16  27   2        168.19        178.36        10.42 o
 -13  27   2        597.54        690.51        39.62 o
 -10  27   2         43.57         41.86         4.40 o
  -7  27   2        263.12        336.72        16.94 o
 -15  28   2        474.96        532.00        22.07 o
 -12  28   2          9.10         20.26         4.82 o
   1   1   3      22584.82      20456.72       543.67 o
  -1   2   3      21890.74      20536.23       375.88 o
   2   2   3         35.05         23.84         6.04 o
  -3   3   3       2479.33       2372.10        54.34 o
   0   3   3       1734.22       1753.33        47.03 o
   3   3   3       6296.20       6868.72       105.90 o
  -5   4   3       1951.03       1907.76        40.28 o
  -2   4   3       6961.23       7395.23       212.52 o
   1   4   3       2985.83       3339.67        58.64 o
   4   4   3      22496.12      23379.97       348.03 o
  -7   5   3        138.28        111.33         7.35 o
  -4   5   3        213.66        243.73        10.34 o
  -1   5   3        387.39        338.78        10.27 o
   2   5   3       1008.56       1016.10        23.21 o
   5   5   3      13924.13      14778.63       227.92 o
  -9   6   3      18953.32      20637.15       309.58 o
  -6   6   3       7072.39       7849.99       189.36 o
  -3   6   3        228.83        177.53         9.10 o
   0   6   3       4087.97       4771.90        91.00 o
   3   6   3       6353.28       6696.89       106.57 o
   6   6   3       2151.81       1773.54        40.34 o
 -11   7   3          4.92         29.46        37.39 o
  -8   7   3       1605.95       1687.95        36.27 o
  -5   7   3         13.46         14.34         6.66 o
  -2   7   3      12157.82      13214.18       366.53 o
   1   7   3       6779.76       7119.45       108.43 o
   4   7   3        240.20        320.08        13.15 o
   7   7   3       2724.62       2850.53        87.36 o
 -13   8   3       3129.35       3068.48        57.40 o
 -10   8   3          6.61         16.16         6.41 o
  -7   8   3      10375.58      12235.00       324.64 o
  -4   8   3       2483.41       2851.16        91.40 o
  -1   8   3       1586.15       1615.13        31.84 o
   2   8   3       7361.92       7428.53       120.52 o
   5   8   3       2916.67       2830.50        48.81 o
   8   8   3       1060.99        847.77        36.48 o
 -15   9   3       2641.14       2871.20       111.88 o
 -12   9   3        945.80        950.81        20.75 o
  -9   9   3        841.33        709.32        55.13 o
  -6   9   3       3036.68       2968.13        66.60 o
  -3   9   3      20815.48      21062.22       568.55 o
   0   9   3       3419.72       3794.12        63.07 o
   3   9   3       1638.33       1673.56        53.80 o
   6   9   3        188.80        189.07        12.97 o
   9   9   3       8974.34       8907.83       221.62 o
 -17  10   3         42.48         46.10         6.96 o
 -14  10   3       2155.23       2043.39        47.18 o
 -11  10   3      10603.98      10985.02       228.79 o
  -8  10   3      10317.22      11258.97       439.51 o
  -5  10   3      14821.92      15733.23       256.16 o
  -2  10   3        127.75        105.77        11.06 o
   1  10   3       4417.78       4685.04        86.32 o
   4  10   3       1710.38       1671.93        52.88 o
   7  10   3       4891.12       4471.18        74.02 o
  10  10   3       5210.83       5181.71        71.93 o
 -19  11   3       2110.02       2177.91        79.63 o
 -16  11   3       3767.55       3515.10       198.39 o
 -13  11   3        464.83        433.07        14.90 o
 -10  11   3        931.10        945.91        32.11 o
  -7  11   3      12377.48      13707.33       264.27 o
  -4  11   3      27667.99      29221.64       474.03 o
  -1  11   3         20.97         57.60        10.78 o
   2  11   3         45.58         21.44        13.47 o
   5  11   3        150.08        131.63         7.07 o
   8  11   3         51.08         69.61         7.36 o
  11  11   3       1842.47       1839.88        50.67 o
 -21  12   3       1802.63       1934.89        31.29 o
 -18  12   3          1.28          9.41         6.40 o
 -15  12   3       3679.04       3576.54       110.69 o
 -12  12   3        402.28        376.76        16.09 o
  -9  12   3      10984.81      11009.08       379.08 o
  -6  12   3       5709.04       5906.36       174.20 o
  -3  12   3       1037.96       1108.85        92.12 o
   0  12   3       5572.87       5840.25       106.71 o
   3  12   3         22.38         21.51         6.49 o
   6  12   3         41.66         36.73         7.35 o
   9  12   3       2517.86       2615.44        99.76 o
  12  12   3        258.63        243.46         8.90 o
 -23  13   3         61.52         65.81         5.73 o
 -20  13   3        178.22        145.81        12.12 o
 -17  13   3       1473.23       1358.04        42.82 o
 -14  13   3       3855.76       3585.64        73.02 o
 -11  13   3          3.75          3.34         8.03 o
  -8  13   3       1884.04       1786.04        42.21 o
  -5  13   3       1707.03       1921.75        42.13 o
  -2  13   3       4519.41       4730.35        85.10 o
   1  13   3       6706.05       6238.16        97.50 o
   4  13   3         38.32         34.68         3.98 o
   7  13   3        842.99        743.38        17.57 o
  10  13   3          5.12         -3.94         3.94 o
  13  13   3         12.08         17.51         3.32 o
 -25  14   3          6.80          8.34         3.58 o
 -22  14   3        158.36        125.15         7.58 o
 -19  14   3       1104.62        980.06        37.60 o
 -16  14   3       1607.21       1312.05        47.39 o
 -13  14   3        479.19        473.15        19.84 o
 -10  14   3        978.09        837.81        34.25 o
  -7  14   3        630.26        523.08        27.32 o
  -4  14   3        302.67        255.35        15.33 o
  -1  14   3       1985.20       1893.47        48.54 o
   2  14   3       5895.55       5203.91        73.94 o
   5  14   3         65.29         49.32         4.39 o
   8  14   3          2.15         -1.57         4.03 o
  11  14   3         10.87          8.42         5.42 o
 -27  15   3        154.87        178.89        24.44 o
 -24  15   3         87.26         89.24         7.18 o
 -21  15   3       1127.06        993.23        28.38 o
 -18  15   3        310.46        330.24        23.84 o
 -15  15   3       1350.86       1259.13       108.22 o
 -12  15   3        663.79        556.63        16.11 o
  -9  15   3        875.99        919.49        31.40 o
  -6  15   3         33.19         34.87        10.36 o
  -3  15   3         94.54         70.70         5.76 o
   0  15   3        282.07        250.53         6.67 o
   3  15   3         33.23         46.79         4.49 o
   6  15   3         54.09         42.87         4.54 o
   9  15   3         22.11         33.35         4.45 o
  12  15   3        804.08        883.40        61.59 o
 -26  16   3        106.90         93.73         9.16 o
 -23  16   3        182.87        217.48         8.82 o
 -20  16   3        576.12        601.36        18.87 o
 -17  16   3        212.96        235.87         9.71 o
 -14  16   3       1787.07       1695.95        26.04 o
 -11  16   3        772.31        831.74        16.97 o
  -8  16   3       3481.54       3217.91        56.10 o
  -5  16   3         29.53         25.75         4.41 o
  -2  16   3       1436.63       1371.67        16.78 o
   1  16   3        601.13        571.79        16.64 o
   4  16   3        244.48        223.16         8.11 o
   7  16   3        215.66        184.77        10.89 o
  10  16   3         49.60         60.86         9.16 o
 -25  17   3        526.59        540.78        11.34 o
 -22  17   3       1806.30       2049.60        47.67 o
 -19  17   3         67.61         93.96         6.88 o
 -16  17   3        813.29        740.29        17.04 o
 -13  17   3        694.12        644.29        14.45 o
 -10  17   3       8010.08       7901.19        96.06 o
  -7  17   3       3237.32       3072.27        42.46 o
  -4  17   3        123.72        121.13         5.69 o
  -1  17   3       4029.44       3839.00        49.90 o
   2  17   3        270.10        239.34         8.36 o
   5  17   3         77.84         63.20         4.70 o
   8  17   3         68.73         72.50         4.56 o
 -27  18   3         72.87         69.89         8.47 o
 -24  18   3        146.36        135.75         6.18 o
 -21  18   3        967.23        944.47        20.99 o
 -18  18   3       1213.43       1178.48        30.46 o
 -15  18   3         53.09         49.63         5.49 o
 -12  18   3       1816.37       1736.70        31.27 o
  -9  18   3       6372.24       6057.73       105.60 o
  -6  18   3        328.17        341.04         8.94 o
  -3  18   3          8.26         13.95         3.68 o
   0  18   3         93.91        106.01         7.84 o
   3  18   3        808.53        813.60        17.20 o
   6  18   3        250.50        237.06        14.33 o
   9  18   3        271.86        264.72        12.71 o
 -26  19   3          9.50         23.71         6.88 o
 -23  19   3        239.89        249.70        13.09 o
 -20  19   3        197.74        184.45         8.29 o
 -17  19   3          0.22          8.15         5.03 o
 -14  19   3        805.52        736.50        15.06 o
 -11  19   3         33.14         25.72         5.67 o
  -8  19   3       1554.53       1485.25        23.58 o
  -5  19   3        296.60        298.78        12.21 o
  -2  19   3       1537.81       1487.54        20.28 o
   1  19   3         29.86         30.05         3.41 o
   4  19   3        347.86        362.08        11.11 o
   7  19   3        513.01        611.62        20.37 o
 -25  20   3        757.00        721.08        23.69 o
 -22  20   3         36.86         24.17         5.32 o
 -19  20   3          6.72         15.46         4.88 o
 -16  20   3         34.32         40.19         5.00 o
 -13  20   3        168.47        139.32         7.38 o
 -10  20   3       4378.67       4186.19        86.55 o
  -7  20   3          5.03          4.67         3.73 o
  -4  20   3        287.66        280.31        10.58 o
  -1  20   3        637.85        678.89        13.56 o
   2  20   3       2166.78       2361.60        46.60 o
   5  20   3        479.62        481.93        14.52 o
 -24  21   3        607.59        597.28        16.17 o
 -21  21   3        775.71        840.82        29.85 o
 -18  21   3        680.81        708.34        17.91 o
 -15  21   3        104.70         96.29         6.67 o
 -12  21   3        352.38        402.58        17.30 o
  -9  21   3        224.03        229.39         8.09 o
  -6  21   3         43.54         42.45         5.45 o
  -3  21   3         37.63         36.56         5.09 o
   0  21   3        325.53        307.08         8.97 o
   3  21   3        469.43        536.01        15.04 o
 -23  22   3          0.94         -3.25         3.51 o
 -20  22   3         99.48         79.50         7.73 o
 -17  22   3        318.30        310.57         9.77 o
 -14  22   3        824.61        794.47        18.94 o
 -11  22   3         66.96         77.80         5.47 o
  -8  22   3        494.51        526.50        11.80 o
  -5  22   3        174.62        166.47         9.13 o
  -2  22   3        180.89        189.16         7.81 o
   1  22   3        242.27        249.03         7.42 o
 -22  23   3        112.25        138.31         5.57 o
 -19  23   3        305.15        326.55        10.15 o
 -16  23   3         32.10         32.73         4.66 o
 -13  23   3        272.57        292.25        17.23 o
 -10  23   3          6.27          9.29         4.09 o
  -7  23   3         97.29         87.13         5.33 o
  -4  23   3        343.60        353.97        15.28 o
  -1  23   3          3.82         -0.78         3.17 o
 -21  24   3        473.95        501.25        25.57 o
 -18  24   3        133.67        106.30         5.34 o
 -15  24   3        194.09        233.15        13.04 o
 -12  24   3          4.30         14.83         4.04 o
  -9  24   3        402.36        461.66        10.43 o
  -6  24   3        500.81        543.34        14.84 o
  -3  24   3        325.85        317.59        14.37 o
 -20  25   3        302.72        330.03         8.48 o
 -17  25   3         31.44         34.04         4.21 o
 -14  25   3        288.91        281.95         8.25 o
 -11  25   3         16.94          9.12         3.74 o
  -8  25   3        999.51       1099.43        43.09 o
  -5  25   3         25.62         25.93         7.48 o
 -19  26   3         29.05         17.19         5.18 o
 -16  26   3         15.77         11.29         3.34 o
 -13  26   3          1.37         -0.39         4.76 o
 -10  26   3         11.87         14.49         3.24 o
  -7  26   3        100.82        104.03         8.17 o
 -15  27   3          1.28          0.38         4.70 o
 -12  27   3         15.52         27.12         7.64 o
  -1   1   4        558.98        585.23        19.29 o
  -3   2   4          5.12          9.01         6.52 o
   0   2   4       1135.45       1288.78        40.01 o
  -5   3   4      18989.97      18018.27       287.64 o
  -2   3   4        188.03        133.85         6.58 o
   1   3   4      10487.25      10509.69       277.40 o
  -7   4   4       1223.28        984.01        21.65 o
  -4   4   4      19691.01      18685.49       323.00 o
  -1   4   4        282.63        402.46        13.47 o
   2   4   4        778.23        801.70        16.56 o
  -9   5   4       1005.46       1014.18        23.06 o
  -6   5   4       7211.94       7748.89       198.93 o
  -3   5   4        528.09        680.57        18.49 o
   0   5   4         23.86         41.28         5.54 o
   3   5   4         62.66        270.51       111.86 o
 -11   6   4         18.24         19.22         5.14 o
  -8   6   4       7370.71       7530.95       115.99 o
  -5   6   4      19260.53      19077.64       674.10 o
  -2   6   4        982.12       1054.18        24.78 o
   1   6   4       4779.81       4919.87        82.67 o
   4   6   4       1298.23       1390.06        29.40 o
 -13   7   4       9697.08      10079.58       167.12 o
 -10   7   4         73.35         87.54         6.79 o
  -7   7   4       9529.19       9223.17       227.98 o
  -4   7   4       5070.61       5290.97       133.32 o
  -1   7   4      21834.33      22278.28       363.76 o
   2   7   4         58.23         72.31         6.10 o
   5   7   4          2.21          5.78         7.12 o
 -15   8   4        520.22        462.93        12.77 o
 -12   8   4        160.21        213.58        12.94 o
  -9   8   4       1002.49       1212.89        24.68 o
  -6   8   4       1469.74       1708.48        53.97 o
  -3   8   4         68.10         64.31        10.13 o
   0   8   4      21896.17      22887.26       336.96 o
   3   8   4         26.33         39.03         7.67 o
   6   8   4          1.50          5.61         7.51 o
 -17   9   4       1375.39       1384.80        40.90 o
 -14   9   4         81.74         93.53         5.70 o
 -11   9   4        283.59        350.11        12.34 o
  -8   9   4        491.76        548.13        22.32 o
  -5   9   4        210.77        139.99        17.01 o
  -2   9   4        464.82        405.49        21.40 o
   1   9   4        125.66        210.00        32.72 o
   4   9   4         70.04         37.85         8.26 o
   7   9   4       2899.43       2916.70        47.97 o
 -19  10   4        134.91        125.19         6.72 o
 -16  10   4        507.76        595.10        16.41 o
 -13  10   4         27.91         20.37         5.49 o
 -10  10   4       2461.70       2587.23        46.53 o
  -7  10   4       6140.04       6522.21       179.05 o
  -4  10   4        155.21        124.14        11.64 o
  -1  10   4       1526.74       1551.15        38.81 o
   2  10   4        991.93       1006.89        29.58 o
   5  10   4         12.27         15.82         3.68 o
   8  10   4        539.02        513.65        19.39 o
 -21  11   4         79.64         59.32         5.87 o
 -18  11   4        893.52        858.30        68.35 o
 -15  11   4       7301.86       7018.61       172.89 o
 -12  11   4       2959.67       3100.87        61.72 o
  -9  11   4       1778.28       1878.87        81.00 o
  -6  11   4       5966.45       6234.33       137.69 o
  -3  11   4      16324.05      16583.37       271.49 o
   0  11   4      12192.64      11169.56       232.59 o
   3  11   4         13.80         19.21         3.44 o
   6  11   4       1519.19       1341.52        66.69 o
   9  11   4        170.84        134.28         5.67 o
 -23  12   4       2288.12       2334.73        72.30 o
 -20  12   4         53.26         57.99         5.61 o
 -17  12   4        350.03        435.62        16.85 o
 -14  12   4       1045.93       1172.61        30.49 o
 -11  12   4       1414.32       1307.78        35.06 o
  -8  12   4       4958.46       4706.82       137.98 o
  -5  12   4         71.54         64.23        14.72 o
  -2  12   4       1148.06       1038.90        36.04 o
   1  12   4        412.33        409.96        12.08 o
   4  12   4       3664.43       3537.32       100.89 o
   7  12   4         14.41         18.77         3.69 o
  10  12   4        101.66         77.41         4.78 o
 -25  13   4          0.05          0.12         3.08 o
 -22  13   4         28.18         32.06         3.97 o
 -19  13   4        866.79        748.27        52.38 o
 -16  13   4        928.37        832.95        51.43 o
 -13  13   4       1609.45       1593.36        19.19 o
 -10  13   4        272.27        257.03        11.63 o
  -7  13   4          1.14         -6.13         6.13 o
  -4  13   4       3996.48       4082.93        80.07 o
  -1  13   4       3978.01       3744.11        38.16 o
   2  13   4       1001.69        870.90        17.91 o
   5  13   4          0.30          1.02         3.75 o
   8  13   4        281.02        291.84        12.07 o
  11  13   4        876.89        903.21        26.05 o
 -24  14   4        550.58        620.99        24.36 o
 -21  14   4        229.50        202.13         7.34 o
 -18  14   4        777.10        685.17        60.39 o
 -15  14   4         78.91         53.17         5.21 o
 -12  14   4       5397.87       5102.88        52.70 o
  -9  14   4        342.63        386.29         9.62 o
  -6  14   4       4732.84       4546.11        53.66 o
  -3  14   4        335.18        303.07         7.73 o
   0  14   4        158.51        209.96         6.99 o
   3  14   4       1856.19       1785.80        29.19 o
   6  14   4        100.46        106.00         5.32 o
   9  14   4          7.28         12.31         4.18 o
  12  14   4        124.49        127.61         8.62 o
 -26  15   4        497.04        460.08        24.35 o
 -23  15   4        763.96        732.92        25.14 o
 -20  15   4       1420.45       1399.85        51.54 o
 -17  15   4        869.11        951.51        70.16 o
 -14  15   4        573.12        533.82        14.99 o
 -11  15   4       1667.03       1596.99        23.61 o
  -8  15   4       5603.89       5315.70        56.49 o
  -5  15   4        146.19        120.64         5.51 o
  -2  15   4        970.59        867.80        13.43 o
   1  15   4        679.40        655.79        12.05 o
   4  15   4       3782.09       3664.96        91.96 o
   7  15   4        629.68        683.77        27.03 o
  10  15   4         21.72         25.21         3.30 o
 -25  16   4          0.17          3.95         3.07 o
 -22  16   4        111.01        114.57         7.86 o
 -19  16   4        947.00        880.50        41.78 o
 -16  16   4        571.16        539.37        46.69 o
 -13  16   4         28.76         19.15         4.68 o
 -10  16   4         36.45         39.45         5.44 o
  -7  16   4        173.51        155.45         5.85 o
  -4  16   4        514.60        506.39        12.56 o
  -1  16   4         90.07         89.92         4.75 o
   2  16   4        307.75        313.83         8.52 o
   5  16   4          1.99          8.03         4.06 o
   8  16   4         21.13         39.83         3.63 o
 -24  17   4        480.83        498.36        11.38 o
 -21  17   4        135.91        116.86         8.97 o
 -18  17   4         12.51          2.30         4.75 o
 -15  17   4        258.23        230.15        21.91 o
 -12  17   4       1369.13       1260.24        24.10 o
  -9  17   4         10.15          9.06         4.40 o
  -6  17   4        313.50        365.02        10.35 o
  -3  17   4         21.73         12.39         3.87 o
   0  17   4        550.00        630.62        15.47 o
   3  17   4       2001.13       1999.87        43.80 o
   6  17   4        203.03        231.73        11.35 o
   9  17   4        448.20        445.78        19.06 o
 -23  18   4         10.54         11.85         4.30 o
 -20  18   4       2102.66       2109.97       111.26 o
 -17  18   4        655.89        628.34        14.01 o
 -14  18   4        498.72        611.29        17.14 o
 -11  18   4         65.83         49.94         5.15 o
  -8  18   4        125.49        142.86         8.23 o
  -5  18   4       1461.78       1572.55        30.69 o
  -2  18   4        390.19        368.49        11.96 o
   1  18   4        335.97        352.97        17.29 o
   4  18   4        253.17        253.33         7.29 o
   7  18   4        511.33        586.31        32.82 o
 -25  19   4          4.04          6.86         4.37 o
 -22  19   4        114.04        101.71         9.62 o
 -19  19   4       4012.04       4184.29       110.57 o
 -16  19   4        303.30        285.55        15.55 o
 -13  19   4        869.96        822.83        17.38 o
 -10  19   4       2548.85       2804.83        51.82 o
  -7  19   4       1297.66       1291.72        33.82 o
  -4  19   4        621.45        655.13        17.35 o
  -1  19   4        452.88        421.86        14.60 o
   2  19   4        619.36        542.20        14.61 o
   5  19   4        189.83        165.79        14.39 o
 -24  20   4          4.34         -1.90         3.80 o
 -21  20   4        141.68        157.80         9.42 o
 -18  20   4        139.06        131.09         6.12 o
 -15  20   4         13.72          5.94         4.18 o
 -12  20   4          4.62          7.01         4.36 o
  -9  20   4         88.34        104.82         5.67 o
  -6  20   4         55.06         45.54         6.18 o
  -3  20   4       1864.11       1979.42        33.97 o
   0  20   4          0.47         -3.23         3.23 o
   3  20   4         59.61         80.63         5.37 o
 -23  21   4          1.39          2.08         4.11 o
 -20  21   4        260.72        260.50        13.30 o
 -17  21   4        158.06        138.53         6.14 o
 -14  21   4          6.31         16.62         3.97 o
 -11  21   4          6.37         12.30         4.18 o
  -8  21   4       1183.64       1228.92        37.52 o
  -5  21   4        949.79       1010.37        18.22 o
  -2  21   4        413.47        491.65        11.44 o
   1  21   4        298.55        337.87         7.42 o
 -22  22   4        133.64        111.78        10.01 o
 -19  22   4        238.99        286.63        16.34 o
 -16  22   4       1667.13       1847.84        40.43 o
 -13  22   4        200.52        235.61         8.29 o
 -10  22   4         63.57         53.10         6.99 o
  -7  22   4       1263.38       1450.35        28.51 o
  -4  22   4         89.24        125.19         8.25 o
  -1  22   4        124.14        131.55         7.20 o
 -21  23   4         33.37         25.06         6.60 o
 -18  23   4         61.41         97.72         7.97 o
 -15  23   4       2070.55       2288.62        40.98 o
 -12  23   4        110.08        124.55         6.63 o
  -9  23   4        565.65        632.93        12.16 o
  -6  23   4         18.23         15.27         6.41 o
  -3  23   4        314.32        358.94        33.19 o
 -20  24   4          0.08          3.28         5.93 o
 -17  24   4          1.98          0.69         4.05 o
 -14  24   4         31.08         51.26         5.38 o
 -11  24   4        128.22        132.68         5.36 o
  -8  24   4        145.67        173.13         8.21 o
  -5  24   4        438.84        505.26        31.77 o
 -19  25   4        174.33        199.70        41.83 o
 -16  25   4       1038.92       1079.10        34.61 o
 -13  25   4        648.75        640.87        12.89 o
 -10  25   4        212.59        229.83        15.99 o
  -7  25   4         17.11         17.38         6.07 o
 -12  26   4        186.85        189.25        10.16 o
   0   1   5        276.82        283.41        59.31 o
  -2   2   5        904.90        857.94        69.89 o
   1   2   5       1064.77       1079.32        24.90 o
  -4   3   5         58.12         67.55         7.95 o
  -1   3   5       1863.07       1961.26        34.51 o
   2   3   5       3128.91       3257.30        56.83 o
  -6   4   5       1204.84       1157.88        23.74 o
  -3   4   5        221.40        247.91        15.89 o
   0   4   5        354.71        304.24        18.80 o
   3   4   5       1506.50       1593.43        27.83 o
  -8   5   5       1825.33       1959.94        34.76 o
  -5   5   5        837.11        909.21        25.14 o
  -2   5   5      11974.63      11347.85       175.58 o
   1   5   5      14371.72      14298.77       204.30 o
   4   5   5         63.19         65.05         6.23 o
 -10   6   5          8.12          0.57         5.05 o
  -7   6   5       2447.53       2589.33        70.16 o
  -4   6   5          8.05          6.48         5.13 o
  -1   6   5       2636.09       2684.68        46.92 o
   2   6   5        708.62        681.14        17.44 o
   5   6   5       2337.92       2393.04        42.04 o
 -12   7   5       3258.68       3138.91        41.74 o
  -9   7   5       1237.79       1405.43        29.15 o
  -6   7   5       3521.55       3331.86       115.95 o
  -3   7   5        756.21        779.93        27.81 o
   0   7   5       9293.93       9210.93       134.20 o
   3   7   5       1730.17       1676.19        37.80 o
   6   7   5        379.22        384.74         8.30 o
 -14   8   5        440.06        464.03        11.53 o
 -11   8   5       2087.46       2249.78        46.20 o
  -8   8   5       1158.21       1110.66        23.04 o
  -5   8   5       1638.23       1723.56        51.10 o
  -2   8   5      10323.40      10529.54       343.70 o
   1   8   5       1102.16       1059.14        27.61 o
   4   8   5       1242.61       1227.63        24.59 o
   7   8   5        716.68        673.68        19.02 o
 -16   9   5        199.81        208.80        10.62 o
 -13   9   5       4711.18       4513.19        64.01 o
 -10   9   5      11968.50      11816.79       131.45 o
  -7   9   5        248.68        237.92        11.60 o
  -4   9   5        204.40        179.90        11.18 o
  -1   9   5        158.69        195.09        14.34 o
   2   9   5      11293.20      10763.22       105.73 o
   5   9   5       6962.82       6926.25       118.12 o
   8   9   5       1576.09       1460.10        34.57 o
 -18  10   5        364.93        281.83        17.24 o
 -15  10   5        870.27        876.43        30.09 o
 -12  10   5          6.91          6.77         4.29 o
  -9  10   5       5152.77       5146.77        60.69 o
  -6  10   5        278.71        329.43        14.23 o
  -3  10   5       2371.00       2371.59        65.87 o
   0  10   5       2179.81       2014.19        46.80 o
   3  10   5        449.05        391.49        13.11 o
   6  10   5       1287.33       1308.55        35.46 o
   9  10   5        244.06        192.42        10.83 o
 -20  11   5          0.77         12.58         3.77 o
 -17  11   5       1981.46       1929.72        52.81 o
 -14  11   5       3847.84       4019.88       130.22 o
 -11  11   5        932.86        874.40        17.65 o
  -8  11   5        708.81        704.46        18.08 o
  -5  11   5       1058.19       1120.66        21.39 o
  -2  11   5        987.37        948.46        19.25 o
   1  11   5       1230.85       1157.12        28.15 o
   4  11   5         12.66         10.01         6.31 o
   7  11   5        227.44        262.00         8.93 o
  10  11   5        266.88        211.50         7.83 o
 -22  12   5         77.72         81.98         9.66 o
 -19  12   5        210.26        225.37        14.92 o
 -16  12   5        740.84        758.25        41.12 o
 -13  12   5        700.67        693.18        23.89 o
 -10  12   5       3246.44       3092.63        50.64 o
  -7  12   5        529.14        484.91        10.96 o
  -4  12   5       1917.67       1816.01        22.27 o
  -1  12   5       1492.64       1522.11        19.87 o
   2  12   5        325.53        249.99         8.03 o
   5  12   5       1263.50       1214.16        35.63 o
   8  12   5         29.18         34.00         3.82 o
  11  12   5          3.94          3.54         4.69 o
 -24  13   5        967.28       1001.90        90.90 o
 -21  13   5        894.72        987.26        24.62 o
 -18  13   5       2324.02       2169.16        81.75 o
 -15  13   5          1.00         -2.93         5.61 o
 -12  13   5       5824.43       5693.57       106.24 o
  -9  13   5        225.28        245.70        11.45 o
  -6  13   5       1949.87       1912.35        27.86 o
  -3  13   5      12511.61      12590.68       148.92 o
   0  13   5         60.13         66.64         4.71 o
   3  13   5       1537.29       1541.36        21.98 o
   6  13   5          1.43         17.99         5.00 o
   9  13   5        934.60        958.69        59.64 o
  12  13   5        175.58        157.77        10.59 o
 -23  14   5         46.47         36.85         5.05 o
 -20  14   5        619.14        571.68        23.97 o
 -17  14   5        106.07         84.18         8.52 o
 -14  14   5        399.01        369.00        23.55 o
 -11  14   5        295.79        305.35        13.38 o
  -8  14   5       7398.64       7370.22        82.82 o
  -5  14   5        382.64        334.49         7.89 o
  -2  14   5        150.04        156.61         6.19 o
   1  14   5         47.17         35.44         5.95 o
   4  14   5        337.04        340.35        10.70 o
   7  14   5        464.67        447.33        29.06 o
  10  14   5        395.31        426.98        20.10 o
 -25  15   5          5.24          4.24         6.35 o
 -22  15   5        748.64        732.34        18.25 o
 -19  15   5        571.72        643.36        34.93 o
 -16  15   5        187.72        176.84        12.15 o
 -13  15   5        231.32        256.14         8.30 o
 -10  15   5       1321.04       1237.32        24.53 o
  -7  15   5        164.62        165.84         5.91 o
  -4  15   5       1363.87       1307.14        17.57 o
  -1  15   5        353.40        277.63         8.65 o
   2  15   5          0.32         -3.74         3.74 o
   5  15   5          0.16          4.09         3.25 o
   8  15   5        638.55        702.18        31.22 o
 -24  16   5        119.20         91.31         6.61 o
 -21  16   5       1384.66       1476.64        34.74 o
 -18  16   5        623.61        603.30        43.80 o
 -15  16   5        472.71        452.83        41.01 o
 -12  16   5       1386.32       1388.26        36.57 o
  -9  16   5        582.14        515.94        12.76 o
  -6  16   5       3699.43       3892.88        46.01 o
  -3  16   5        508.90        502.70        17.12 o
   0  16   5        668.21        624.84        19.31 o
   3  16   5        502.77        463.81        16.36 o
   6  16   5        893.12        894.99        27.45 o
 -23  17   5          1.30          1.39         4.19 o
 -20  17   5         82.76         75.46         6.08 o
 -17  17   5        256.04        238.77        14.91 o
 -14  17   5       2672.50       2834.45       130.77 o
 -11  17   5       1864.38       1932.81        48.48 o
  -8  17   5        380.85        322.71        10.93 o
  -5  17   5         59.97         60.37         3.97 o
  -2  17   5        442.07        440.34        15.26 o
   1  17   5        111.36        143.12         8.91 o
   4  17   5        108.91        109.33        10.93 o
   7  17   5        229.95        235.70        43.94 o
 -22  18   5        119.28        127.69        14.98 o
 -19  18   5         63.25         53.05         7.25 o
 -16  18   5        476.46        500.69        40.20 o
 -13  18   5        351.35        350.80        16.49 o
 -10  18   5        266.70        244.71        15.82 o
  -7  18   5        289.21        239.80         9.03 o
  -4  18   5        144.79        148.76         5.89 o
  -1  18   5         14.18         13.82         4.38 o
   2  18   5          0.46         -0.40         4.15 o
   5  18   5         25.84         36.94         6.02 o
 -21  19   5          0.14          1.67         3.88 o
 -18  19   5         18.26         12.01         5.69 o
 -15  19   5        135.36        122.11        14.16 o
 -12  19   5          1.32         -1.80         4.90 o
  -9  19   5        143.39        138.26         8.90 o
  -6  19   5          1.71          2.72         5.25 o
  -3  19   5        503.17        520.45        13.43 o
   0  19   5        109.87        124.68         9.00 o
   3  19   5          0.71         -0.69         3.84 o
 -23  20   5        352.70        373.78        19.06 o
 -20  20   5         55.79         43.65         5.97 o
 -17  20   5        386.05        403.67        13.89 o
 -14  20   5        746.46        786.51        35.00 o
 -11  20   5         95.69        133.28         8.22 o
  -8  20   5         32.30         34.33         4.89 o
  -5  20   5          1.15          3.23         5.28 o
  -2  20   5       2582.13       2667.33       101.94 o
   1  20   5        810.87        877.80        34.94 o
 -22  21   5        148.42        116.92         7.62 o
 -19  21   5          0.28          1.46         4.59 o
 -16  21   5         11.14         15.69         4.91 o
 -13  21   5        302.19        295.53        30.33 o
 -10  21   5        272.69        275.01        14.92 o
  -7  21   5          5.54         18.33         5.62 o
  -4  21   5        129.52        121.95         6.47 o
  -1  21   5        381.37        369.74        11.91 o
 -21  22   5        336.52        309.93        20.65 o
 -18  22   5         19.72         24.02         4.96 o
 -15  22   5        236.55        205.98         8.38 o
 -12  22   5         54.91         40.50         5.40 o
  -9  22   5         24.02         17.98         4.87 o
  -6  22   5        156.84        205.54        11.31 o
  -3  22   5         49.67         63.82        15.79 o
 -20  23   5         70.44         95.30        27.53 o
 -17  23   5          1.01          1.70         3.87 o
 -14  23   5        238.78        242.87        10.85 o
 -11  23   5        431.38        422.59        11.64 o
  -8  23   5        388.19        371.78        10.55 o
  -5  23   5         37.27         29.10         4.87 o
 -16  24   5        205.96        177.08         9.40 o
 -13  24   5        811.43        826.43        29.81 o
 -10  24   5       1593.94       1723.18        63.30 o
  -7  24   5          6.72          6.35         5.29 o
 -12  25   5        765.10        884.16        34.94 o
   1   1   6       1357.28       1291.03        27.24 o
  -1   2   6       5628.39       5423.44       100.19 o
   2   2   6       3562.80       3394.98        69.05 o
  -3   3   6        771.77        755.80        21.09 o
   0   3   6        567.55        634.08        19.71 o
   3   3   6         28.08         25.23         5.22 o
  -5   4   6         88.47         84.55         6.90 o
  -2   4   6        264.51        287.11        13.14 o
   1   4   6        217.96        240.00        10.10 o
   4   4   6       1677.38       1718.13        24.42 o
  -7   5   6        808.67        726.95        14.78 o
  -4   5   6        495.76        480.10        16.28 o
  -1   5   6          6.05         11.93         4.61 o
   2   5   6        143.13        146.95         7.03 o
   5   5   6        504.81        534.47        17.62 o
  -9   6   6       5045.00       4896.20        62.83 o
  -6   6   6        101.23        108.26         7.78 o
  -3   6   6        373.05        346.78        12.30 o
   0   6   6        531.96        605.38        13.07 o
   3   6   6       6280.91       5876.30       142.10 o
   6   6   6       2149.62       2072.66        47.08 o
 -11   7   6        748.98        658.09        13.29 o
  -8   7   6       2086.78       2112.85        35.75 o
  -5   7   6       6244.07       5978.90        77.14 o
  -2   7   6        836.39        874.64        16.52 o
   1   7   6       1470.99       1385.41        40.49 o
   4   7   6        361.22        354.03        14.34 o
   7   7   6          2.24         -2.77         4.80 o
 -13   8   6         25.29         19.64         4.71 o
 -10   8   6       1638.70       1672.81        36.21 o
  -7   8   6       1773.88       1734.88        36.72 o
  -4   8   6       3109.07       3048.15        48.88 o
  -1   8   6        185.73        182.28        12.87 o
   2   8   6        487.07        454.47        11.64 o
   5   8   6        197.32        208.63         8.68 o
   8   8   6        348.35        308.24        19.90 o
 -15   9   6         71.52         61.00         7.15 o
 -12   9   6        115.63        120.95         7.32 o
  -9   9   6        532.95        497.08        12.04 o
  -6   9   6         18.97         19.42         4.60 o
  -3   9   6        508.63        516.85        15.10 o
   0   9   6       1560.75       1459.85        26.40 o
   3   9   6       3120.06       2967.44        40.38 o
   6   9   6       1299.81       1248.13        32.22 o
   9   9   6          2.22         -4.69         4.69 o
 -17  10   6       1045.89       1105.94        27.46 o
 -14  10   6        944.09        972.46        28.83 o
 -11  10   6        311.43        348.30        12.55 o
  -8  10   6        381.34        382.26        12.39 o
  -5  10   6      15843.88      15729.45       175.00 o
  -2  10   6         24.70         27.72         5.15 o
   1  10   6       1657.03       1500.24        24.91 o
   4  10   6        251.53        257.52         9.82 o
   7  10   6        780.07        809.29        20.64 o
  10  10   6       1697.42       1764.29        52.60 o
 -19  11   6        609.17        625.30        15.32 o
 -16  11   6        122.54        154.20         7.44 o
 -13  11   6         20.58         11.37         7.70 o
 -10  11   6          1.19          8.48         4.26 o
  -7  11   6       2847.18       2810.38        38.79 o
  -4  11   6       3659.63       3670.57        43.58 o
  -1  11   6        378.16        358.72        10.22 o
   2  11   6         51.59         44.64         5.67 o
   5  11   6        795.35        738.62        17.31 o
   8  11   6        603.57        626.79        14.51 o
  11  11   6        538.98        518.48        39.35 o
 -21  12   6         98.04        123.53         8.25 o
 -18  12   6        415.89        398.50        12.47 o
 -15  12   6       1229.68       1296.30        68.00 o
 -12  12   6        808.73        773.60        17.88 o
  -9  12   6       3618.08       3559.10        83.40 o
  -6  12   6        177.61        206.44         7.33 o
  -3  12   6        869.43        865.54        15.65 o
   0  12   6       2934.60       2846.57        52.19 o
   3  12   6         78.56         79.61         6.04 o
   6  12   6       1338.58       1588.65        37.95 o
   9  12   6          1.37         -0.07         3.50 o
 -23  13   6          9.71         22.24         6.35 o
 -20  13   6        166.72        154.99        20.98 o
 -17  13   6         26.44         37.04         5.74 o
 -14  13   6         28.73         27.15         5.38 o
 -11  13   6        215.23        178.79         8.78 o
  -8  13   6        704.12        768.36        16.18 o
  -5  13   6         57.28         48.30         5.15 o
  -2  13   6       1763.89       1752.39        26.26 o
   1  13   6        203.06        198.30        11.17 o
   4  13   6         38.37         26.23         4.45 o
   7  13   6         92.95         95.01         5.66 o
  10  13   6        372.54        404.49        18.00 o
 -22  14   6         98.83        100.08         9.48 o
 -19  14   6        105.50         98.81        10.31 o
 -16  14   6       1212.46       1174.62        62.19 o
 -13  14   6       2142.74       2131.74        85.18 o
 -10  14   6        985.63        963.74        31.94 o
  -7  14   6       1844.10       1850.45        27.14 o
  -4  14   6       1119.01       1177.39        20.84 o
  -1  14   6       3473.31       3452.35        61.14 o
   2  14   6       1950.18       2042.40        33.02 o
   5  14   6         27.40         26.95         4.12 o
   8  14   6          4.69          6.99         6.91 o
 -21  15   6        203.27        173.88         9.38 o
 -18  15   6        182.96        168.95        10.16 o
 -15  15   6        538.51        508.08        30.39 o
 -12  15   6          1.97         10.22         5.77 o
  -9  15   6         27.86         29.33         4.76 o
  -6  15   6        107.14        119.42         8.78 o
  -3  15   6        388.63        426.87        11.53 o
   0  15   6       1190.62       1052.48        25.61 o
   3  15   6         57.71         32.24         4.70 o
   6  15   6         20.14         16.96         3.67 o
 -20  16   6         67.09         76.51         6.49 o
 -17  16   6         38.76         32.57        13.50 o
 -14  16   6          2.78          4.88         4.44 o
 -11  16   6          7.69          8.57         4.69 o
  -8  16   6         55.50         63.14         5.44 o
  -5  16   6        214.07        219.81         8.74 o
  -2  16   6         77.15         79.64         5.95 o
   1  16   6        216.51        247.17         8.98 o
   4  16   6        150.99        132.91        10.41 o
 -22  17   6        146.32        152.24        32.82 o
 -19  17   6        324.28        360.59        15.71 o
 -16  17   6        464.89        479.68        37.81 o
 -13  17   6         78.07         72.71         6.48 o
 -10  17   6        272.96        284.16         9.55 o
  -7  17   6         12.97         21.62         5.46 o
  -4  17   6       1588.81       1683.56        67.25 o
  -1  17   6        583.31        600.62        25.73 o
   2  17   6         39.86         26.44         5.85 o
 -21  18   6        251.70        228.65         9.71 o
 -18  18   6        110.53        102.85         8.22 o
 -15  18   6        117.08        130.64         9.49 o
 -12  18   6        369.63        371.40        15.73 o
  -9  18   6       1313.96       1407.56        31.14 o
  -6  18   6         71.81         77.45         8.57 o
  -3  18   6        393.55        412.22        10.05 o
   0  18   6         66.90         50.30        10.43 o
 -20  19   6         42.03         24.33         3.87 o
 -17  19   6          4.41          1.60         6.09 o
 -14  19   6        296.83        303.59        18.82 o
 -11  19   6       1099.39       1228.11        38.85 o
  -8  19   6        655.04        705.03        28.89 o
  -5  19   6          1.00         -0.61         4.64 o
  -2  19   6          0.12         -4.79         4.79 o
   1  19   6        455.14        567.55        24.35 o
 -19  20   6        447.05        482.08        31.24 o
 -16  20   6          9.89          3.18         8.90 o
 -13  20   6         17.44         15.54         9.28 o
 -10  20   6        108.88        118.86         7.09 o
  -7  20   6       1477.98       1593.75        29.94 o
  -4  20   6         48.51         54.05         5.62 o
  -1  20   6          3.07          3.18         6.35 o
 -18  21   6        882.84        958.77        40.55 o
 -15  21   6        271.59        281.22        21.22 o
 -12  21   6        462.86        545.73        30.64 o
  -9  21   6       1996.19       2203.79        45.29 o
  -6  21   6          8.81          5.92         4.37 o
 -17  22   6        281.21        278.32        36.53 o
 -14  22   6        679.98        687.56        29.68 o
 -11  22   6         62.34         48.04        15.02 o
  -8  22   6         41.39         36.40         4.94 o
 -13  23   6         32.80         27.53         6.35 o
 -10  23   6          7.68         11.65         5.29 o
  -1   1   7        203.09        202.24        16.94 o
  -3   2   7       1912.22       2127.32        51.44 o
   0   2   7         24.56         24.57         8.54 o
  -5   3   7       2916.47       2805.04        46.61 o
  -2   3   7        140.14        127.48         8.18 o
   1   3   7        526.87        528.03        16.13 o
  -7   4   7       5496.90       5282.62       128.02 o
  -4   4   7       1789.34       1750.65        54.56 o
  -1   4   7          5.03         18.80         7.31 o
   2   4   7       2091.30       2012.19        31.71 o
  -9   5   7        920.26        876.00        27.99 o
  -6   5   7       3541.73       3348.58        51.61 o
  -3   5   7       1400.41       1444.82        33.07 o
   0   5   7          0.51          4.09         5.17 o
   3   5   7         20.36         19.89         5.79 o
 -11   6   7        587.73        604.79        16.12 o
  -8   6   7        550.39        554.57        19.44 o
  -5   6   7         97.07        138.56        10.89 o
  -2   6   7         81.99         71.50        14.91 o
   1   6   7       1358.06       1390.34        26.05 o
   4   6   7         11.83          4.69         8.66 o
 -13   7   7         70.66         76.75         8.30 o
 -10   7   7       2286.79       2296.78        53.36 o
  -7   7   7       3636.85       3562.19        51.75 o
  -4   7   7        876.54        893.73        26.49 o
  -1   7   7        219.16        228.57        18.76 o
   2   7   7       1490.14       1519.00        29.23 o
   5   7   7         82.02         77.87         6.90 o
 -15   8   7        450.48        507.81        31.96 o
 -12   8   7       2172.66       2173.29        56.35 o
  -9   8   7       2110.90       2078.13        38.20 o
  -6   8   7        335.55        320.30         9.83 o
  -3   8   7        198.94        167.29        10.03 o
   0   8   7        185.96        206.21        10.65 o
   3   8   7       2124.07       2061.18        37.33 o
   6   8   7         85.84         82.86         7.58 o
 -17   9   7        282.53        290.09        18.47 o
 -14   9   7       1739.67       1798.49        48.82 o
 -11   9   7        831.25        830.45        22.37 o
  -8   9   7        131.57        145.71         7.51 o
  -5   9   7         49.44         41.89         5.51 o
  -2   9   7       1473.07       1431.07        37.81 o
   1   9   7       5776.67       5978.97        84.88 o
   4   9   7       2108.70       2113.82        41.92 o
   7   9   7          5.21          7.90         8.13 o
 -19  10   7         41.93         33.18         5.18 o
 -16  10   7        107.54         86.23        13.96 o
 -13  10   7         92.89         88.22         5.48 o
 -10  10   7       1925.72       1936.11        37.27 o
  -7  10   7       1108.65       1128.45        26.05 o
  -4  10   7        224.31        236.22        11.21 o
  -1  10   7        649.83        637.99        17.52 o
   2  10   7        285.27        306.21        11.95 o
   5  10   7       1416.02       1490.68        56.40 o
   8  10   7         20.66         33.22         6.04 o
 -18  11   7        247.63        214.70        14.41 o
 -15  11   7       1701.45       1840.72        95.50 o
 -12  11   7       1729.03       1721.89        40.86 o
  -9  11   7        604.75        545.71        12.62 o
  -6  11   7        414.05        402.01        11.94 o
  -3  11   7       1098.72       1048.58        21.89 o
   0  11   7        917.85        993.56        21.43 o
   3  11   7        196.97        175.69         8.55 o
   6  11   7         76.17         49.04         5.45 o
   9  11   7         13.88         28.38         5.59 o
 -20  12   7         29.49         24.69         3.70 o
 -17  12   7       1265.78       1323.24        83.19 o
 -14  12   7        331.63        345.92        16.12 o
 -11  12   7        437.74        447.29        18.86 o
  -8  12   7       2352.43       2323.48        48.58 o
  -5  12   7        104.88         96.69         6.01 o
  -2  12   7       3792.38       3669.52        63.64 o
   1  12   7        184.95        128.15         7.57 o
   4  12   7       1081.71       1136.98        31.22 o
   7  12   7         27.33         21.08         3.85 o
 -19  13   7         55.60         46.14         7.72 o
 -16  13   7        310.78        344.11        25.83 o
 -13  13   7        274.01        279.46        14.19 o
 -10  13   7       2535.37       2725.45        75.35 o
  -7  13   7         26.89         34.79         5.29 o
  -4  13   7         94.43         90.48         6.89 o
  -1  13   7        300.46        265.33        10.15 o
   2  13   7         62.02         71.02         6.25 o
   5  13   7          9.51         15.62         4.50 o
 -18  14   7        226.79        216.70        18.60 o
 -15  14   7         30.26         26.77         4.42 o
 -12  14   7        242.16        216.76        12.80 o
  -9  14   7        654.76        690.61        16.14 o
  -6  14   7        526.44        478.47        11.62 o
  -3  14   7        451.03        444.60        11.63 o
   0  14   7          2.56          2.76         4.66 o
   3  14   7        108.94        107.88         6.38 o
   6  14   7         11.78          4.59         8.47 o
 -20  15   7         33.36         16.94        22.24 o
 -17  15   7        232.08        205.89        18.04 o
 -14  15   7         29.07         31.00         6.51 o
 -11  15   7        360.35        374.17        18.73 o
  -8  15   7        763.55        761.78        26.53 o
  -5  15   7        146.84        133.67         6.51 o
  -2  15   7          3.48          5.71         3.98 o
   1  15   7        561.55        561.96        13.69 o
   4  15   7        459.08        443.13        23.09 o
 -19  16   7        156.00        160.45         9.60 o
 -16  16   7        650.93        708.52        33.56 o
 -13  16   7        416.29        452.75        30.98 o
 -10  16   7          9.24          4.56         4.66 o
  -7  16   7        887.34        826.13        28.33 o
  -4  16   7        397.03        396.05        11.23 o
  -1  16   7          9.28          3.02         4.03 o
   2  16   7       1281.22       1313.49        27.08 o
 -18  17   7       1101.71       1070.89       120.39 o
 -15  17   7        279.95        309.87        47.42 o
 -12  17   7        105.64        103.15         6.61 o
  -9  17   7        527.87        537.50        14.52 o
  -6  17   7        192.85        212.96        14.94 o
  -3  17   7        609.60        575.19        17.80 o
   0  17   7         36.94         25.22         3.98 o
 -17  18   7        194.22        181.98        17.69 o
 -14  18   7          4.84          3.06        15.89 o
 -11  18   7         94.94         94.00        10.56 o
  -8  18   7          4.66          2.97         4.46 o
  -5  18   7          3.89          9.57         7.46 o
  -2  18   7          1.53         10.24        10.98 o
 -16  19   7         36.26         46.88         6.06 o
 -13  19   7        176.24        158.50        30.01 o
 -10  19   7          5.94          1.33         4.89 o
  -7  19   7        403.81        374.24        23.84 o
  -4  19   7        792.63        790.89        34.96 o
 -15  20   7          5.03          1.06         4.07 o
 -12  20   7         42.80         39.78        19.82 o
  -9  20   7        381.08        363.28        18.90 o
   1   2   8        169.05        146.12        16.94 o
  -4   3   8        514.91        579.22        42.35 o
  -1   3   8       2081.26       2094.45        83.65 o
   2   3   8       1168.75       1127.42        40.77 o
  -6   4   8         43.85         33.97         7.18 o
  -3   4   8        636.18        567.55        29.65 o
   0   4   8        145.98        175.62        26.47 o
   3   4   8        447.16        461.92        26.29 o
  -8   5   8         20.24         23.53         8.16 o
  -5   5   8          1.91         -6.76         6.76 o
  -2   5   8        187.24        160.22        11.16 o
   1   5   8       3195.07       3202.61        76.24 o
   4   5   8        929.95        950.71        20.86 o
 -10   6   8        249.61        236.39        23.91 o
  -7   6   8       1565.10       1460.79        58.07 o
  -4   6   8       1197.22       1163.82        36.67 o
  -1   6   8       3842.52       3952.74        91.66 o
   2   6   8        233.61        236.81        11.89 o
   5   6   8         64.85         62.63         6.57 o
 -12   7   8        223.97        268.18        23.99 o
  -9   7   8        932.36        922.84        30.29 o
  -6   7   8        308.23        330.27        18.10 o
  -3   7   8        713.89        761.96        24.83 o
   0   7   8       1086.42       1159.68        33.11 o
   3   7   8        618.29        628.90        24.21 o
   6   7   8        638.43        663.53        36.66 o
 -14   8   8        102.25        111.12        17.92 o
 -11   8   8        270.82        316.84        14.32 o
  -8   8   8       1142.05       1121.30        51.81 o
  -5   8   8          1.22          2.13         5.33 o
  -2   8   8         11.95         -2.03         6.72 o
   1   8   8       1447.03       1484.50        33.63 o
   4   8   8        458.61        501.73        30.00 o
   7   8   8        444.81        457.78        19.94 o
 -16   9   8          8.27          5.15         4.43 o
 -13   9   8         32.10         31.34         7.46 o
 -10   9   8        621.54        624.56        44.14 o
  -7   9   8         13.53         10.81         4.59 o
  -4   9   8         87.67         97.00         9.21 o
  -1   9   8       1516.10       1532.38        53.14 o
   2   9   8          1.13         -0.30         4.81 o
   5   9   8        205.61        203.85        12.15 o
   8   9   8         71.13         77.19         9.75 o
 -15  10   8        114.71        135.63        39.46 o
 -12  10   8        474.33        495.92        50.02 o
  -9  10   8       1884.64       1865.45       127.07 o
  -6  10   8        152.11        175.89         9.22 o
  -3  10   8         19.41         29.88         6.85 o
   0  10   8         34.89         45.38         9.13 o
   3  10   8        807.84        843.46        17.39 o
   6  10   8        888.31        889.84        19.20 o
 -17  11   8        117.36        113.32         8.25 o
 -14  11   8         24.19         39.60         6.18 o
 -11  11   8        378.13        407.33        53.86 o
  -8  11   8        761.30        766.35        38.09 o
  -5  11   8        670.10        664.34        29.96 o
  -2  11   8        322.69        390.06        14.52 o
   1  11   8        292.64        261.55         9.27 o
   4  11   8        384.91        397.96        13.43 o
 -16  12   8        950.59        936.45        84.33 o
 -13  12   8        214.56        241.67        30.79 o
 -10  12   8        182.00        171.87         8.03 o
  -7  12   8        186.19        178.55        12.21 o
  -4  12   8       1779.61       1822.75        41.42 o
  -1  12   8        175.68        188.22         9.94 o
   2  12   8        205.23        210.24         8.44 o
   5  12   8        301.13        279.46         9.20 o
 -15  13   8         53.39         47.63        11.96 o
 -12  13   8        116.18         81.06        13.19 o
  -9  13   8        101.59        114.00         7.36 o
  -6  13   8        562.89        535.10        38.52 o
  -3  13   8          1.16          5.48         4.39 o
   0  13   8          1.48          3.64         4.08 o
   3  13   8        591.54        532.37        19.87 o
 -14  14   8         32.94         24.33         4.96 o
 -11  14   8         75.97        102.02         9.78 o
  -8  14   8        668.40        647.76        27.88 o
  -5  14   8        855.96        892.38        47.53 o
  -2  14   8         97.65        121.87        10.30 o
   1  14   8        213.74        209.04         8.60 o
 -13  15   8         18.20         25.63         5.15 o
 -10  15   8        213.23        203.33        10.91 o
  -7  15   8       1065.05       1069.98        86.48 o
  -4  15   8        173.68        169.94         8.39 o
  -1  15   8        232.01        214.15        15.78 o
 -12  16   8          2.46          3.22        22.72 o
  -9  16   8        389.25        427.45        41.93 o
  -6  16   8          8.56         28.30        10.16 o
  -3  16   8        192.86        208.77        27.53 o
 -11  17   8        101.02         73.58        48.71 o
  -8  17   8       1021.95        935.97       146.73 o
  -5  17   8        745.47        607.79        25.41 o
   3   3   9        921.13       1072.64        49.77 o
   1   4   9        303.11        328.25        22.24 o
   4   4   9        349.15        393.93        24.88 o
  -7   5   9          5.19         13.21         7.84 o
  -4   5   9        103.90        150.36        14.82 o
  -1   5   9        293.64        283.78        20.12 o
   2   5   9        299.56        325.07        22.24 o
   5   5   9       3098.31       3050.46        62.71 o
  -9   6   9          1.62          5.67        10.57 o
  -6   6   9       1352.06       1321.47        47.65 o
  -3   6   9        235.88        285.90        20.12 o
   0   6   9        130.75        141.81        10.48 o
   3   6   9         78.32         82.68        11.50 o
   6   6   9        209.17        223.04        17.88 o
 -11   7   9       1679.35       1674.06       290.76 o
  -8   7   9         96.85         90.90        15.35 o
  -5   7   9         18.51         16.94         8.47 o
  -2   7   9          2.03          1.79        15.35 o
   1   7   9          5.23          8.82        13.24 o
   4   7   9       1146.55       1024.01        34.96 o
 -13   8   9        690.46        646.28        49.77 o
 -10   8   9        170.40        160.85        14.45 o
  -7   8   9        415.36        422.49        24.35 o
  -4   8   9       1429.90       1436.94        42.26 o
  -1   8   9          0.48          2.65         5.85 o
   2   8   9          9.59          6.85         6.40 o
   5   8   9         34.40         39.65         6.25 o
 -12   9   9        518.44        478.33       244.07 o
  -9   9   9        363.42        366.66        22.24 o
  -6   9   9       1311.22       1229.18        33.47 o
  -3   9   9        325.36        386.36        16.41 o
   0   9   9         51.04         40.32         9.53 o
   3   9   9         87.83         92.12         7.94 o
 -11  10   9        417.29        432.25       214.42 o
  -8  10   9         25.73         16.94        10.59 o
  -5  10   9          0.11        -19.06        55.06 o
  -2  10   9          1.53          1.07        11.48 o
   1  10   9        174.04        161.36        10.68 o
 -13  11   9        158.01        162.01        14.82 o
 -10  11   9         84.04         90.89        32.82 o
  -7  11   9        465.51        511.43        26.47 o
  -4  11   9         38.91         60.42        11.39 o
  -1  11   9          0.44          5.29         5.45 o
  -9  12   9         12.05         25.41        10.59 o
  -6  12   9        197.03        175.77        18.00 o
  -3  12   9         10.25         16.94         9.53 o
  -8  13   9          2.38          0.00        10.59 o
  -5  13   9          0.19         -1.06         9.53 o
  -7  14   9        149.27         96.36        11.65 o
                                                
